# Supplementary material for: Reduced Symmetry Metal–Organic Cage‐to‐Framework Materials
Source: Angew Chem Int Ed Engl. 2026 May 14;65(26):e8127392. doi: 10.1002/anie.8127392 (PMC13285475; doi:10.1002/anie.8127392)
Supplement: Supplementary file 2 — Supporting File 2: anie72582‐sup‐0002‐cif.zip. [file ANIE-65-e8127392-s002.zip]

Archive with 2 entries (1 files):
- xxx-sup-0002-cif/
- xxx-sup-0002-cif/Cox CIFs.cif
