# Supplementary material for: Reduced Symmetry Metal–Organic Cage‐to‐Framework Materials
Source: Angew Chem Int Ed Engl. 2026 May 14;65(26):e8127392. doi: 10.1002/anie.8127392 (PMC13285475; doi:10.1002/anie.8127392)
Supplement: Supplementary file 2 — Supporting File 2: anie72582‐sup‐0002‐cif.zip. [file ANIE-65-e8127392-s002.zip › xxx-sup-0002-cif/Cox CIFs.cif]

data_AAA
_audit_creation_date               2026-01-07
_audit_creation_method
;
Olex2 1.5
(compiled 2025.07.13 svn.rb7424aed for OlexSys, GUI svn.r7314)
;
_shelx_SHELXL_version_number       '2019/3'
_audit_contact_author_address      ?
_audit_contact_author_email        ?
_audit_contact_author_name         ''
_audit_contact_author_phone        ?
_publ_contact_author_id_orcid      ?
_publ_section_references
;
Dolomanov, O.V., Bourhis, L.J., Gildea, R.J, Howard, J.A.K. & Puschmann, H.
 (2009), J. Appl. Cryst. 42, 339-341.

Sheldrick, G.M. (2015). Acta Cryst. A71, 3-8.

Sheldrick, G.M. (2015). Acta Cryst. C71, 3-8.
;
_chemical_name_common              ?
_chemical_name_systematic          ?
_chemical_formula_moiety           'C57 H42 N12 O3, C8 H5, 4(C H2 Cl)'
_chemical_formula_sum              'C69 H55 Cl4 N12 O3'
_chemical_formula_weight           1242.05
_chemical_melting_point            ?
_chemical_oxdiff_formula           'C57 H42 N15 O3'
loop_
  _atom_type_symbol
  _atom_type_description
  _atom_type_scat_dispersion_real
  _atom_type_scat_dispersion_imag
  _atom_type_scat_source
 'C' 'C' 0.0181 0.0091 'International Tables Vol C Tables 4.2.6.8 and 6.1.1.4'
 'H' 'H' 0.0000 0.0000 'International Tables Vol C Tables 4.2.6.8 and 6.1.1.4'
 'Cl' 'Cl' 0.3639 0.7018 'International Tables Vol C Tables 4.2.6.8 and 6.1.1.4'
 'N' 'N' 0.0311 0.0180 'International Tables Vol C Tables 4.2.6.8 and 6.1.1.4'
 'O' 'O' 0.0492 0.0322 'International Tables Vol C Tables 4.2.6.8 and 6.1.1.4'

_shelx_space_group_comment
;
The symmetry employed for this shelxl refinement is uniquely defined
by the following loop, which should always be used as a source of
symmetry information in preference to the above space-group names.
They are only intended as comments.
;
_space_group_crystal_system        'triclinic'
_space_group_IT_number             2
_space_group_name_H-M_alt          'P -1'
_space_group_name_Hall             '-P 1'
loop_
  _space_group_symop_operation_xyz
 'x, y, z'
 '-x, -y, -z'

_cell_length_a                     12.9478(2)
_cell_length_b                     14.8175(3)
_cell_length_c                     17.2190(3)
_cell_angle_alpha                  81.640(2)
_cell_angle_beta                   83.058(2)
_cell_angle_gamma                  89.239(2)
_cell_volume                       3244.44(10)
_cell_formula_units_Z              2
_cell_measurement_reflns_used      26949
_cell_measurement_temperature      99.99(10)
_cell_measurement_theta_max        76.3350
_cell_measurement_theta_min        2.5940
_shelx_estimated_absorpt_T_max     0.884
_shelx_estimated_absorpt_T_min     0.666
_exptl_absorpt_coefficient_mu      2.107
_exptl_absorpt_correction_T_max    1.000
_exptl_absorpt_correction_T_min    0.609
_exptl_absorpt_correction_type     gaussian
_exptl_absorpt_process_details
;
CrysAlisPro 1.171.43.121a (Rigaku Oxford Diffraction, 2024)
Numerical absorption correction based on gaussian integration over
a multifaceted crystal model
Empirical absorption correction using spherical harmonics,
implemented in SCALE3 ABSPACK scaling algorithm.
;
_exptl_absorpt_special_details     ?
_exptl_crystal_colour              colourless
_exptl_crystal_colour_primary      colourless
_exptl_crystal_density_diffrn      1.271
_exptl_crystal_density_meas        ?
_exptl_crystal_density_method      ?
_exptl_crystal_description         plate
_exptl_crystal_F_000               1290
loop_
  _exptl_crystal_face_index_h
  _exptl_crystal_face_index_k
  _exptl_crystal_face_index_l
  _exptl_crystal_face_perp_dist
 -1 1 -11 0.0280
 1 0 11 0.0261
 0 -3 -11 0.0402
 3 -7 6 0.0775
 1 -2 10 0.0386
 -2 4 -9 0.0447
 -3 8 6 0.0963
 6 7 1 0.0489
 -8 0 -1 0.0608
 -6 -7 -1 0.0942
 8 1 1 0.0899
 2 -9 0 0.0908
 5 5 -5 0.0445
 6 2 -6 0.0605
 7 -2 -5 0.0787
 -7 -1 6 0.0630
 2 4 -9 0.0342
 1 6 -7 0.0535
 4 -2 -9 0.0551
 2 -2 -10 0.0398
 1 1 -11 0.0308
 0 2 -10 0.0271
 -4 0 -10 0.0339
 -4 1 -10 0.0360
 -5 4 -8 0.0595
 -2 -6 -10 0.0581
 -7 -1 -7 0.0486
 -5 -7 -7 0.0780
 6 5 6 0.0557

_exptl_crystal_size_max            0.21
_exptl_crystal_size_mid            0.14
_exptl_crystal_size_min            0.06
loop_
  _exptl_oxdiff_crystal_face_indexfrac_h
  _exptl_oxdiff_crystal_face_indexfrac_k
  _exptl_oxdiff_crystal_face_indexfrac_l
  _exptl_oxdiff_crystal_face_x
  _exptl_oxdiff_crystal_face_y
  _exptl_oxdiff_crystal_face_z
 -1.2011 1.3913 -10.7031 0.6616 0.6977 0.2747
 0.5513 0.3380 11.0917 -0.6854 -0.7238 -0.0804
 0.4835 -2.9546 -10.8427 0.6695 0.7086 -0.2227
 2.9496 -6.5675 6.3481 -0.3934 -0.4114 -0.8222
 1.4380 -2.0403 10.4435 -0.6457 -0.6805 -0.3465
 -2.0306 3.7174 -9.4559 0.5849 0.6153 0.5284
 -2.6836 7.8508 6.0919 -0.3751 -0.4007 0.8359
 5.8614 6.9156 0.9960 0.6738 -0.6395 0.3700
 -8.3986 0.0466 -0.9586 -0.6600 0.6226 0.4205
 -5.5005 -7.2892 -0.9723 -0.6569 0.6238 -0.4236
 8.3856 0.6437 0.9896 0.6802 -0.6420 -0.3539
 1.6767 -9.3536 -0.2483 -0.1550 0.1515 -0.9762
 4.5045 5.4401 -5.3283 0.9311 -0.1225 0.3436
 6.1144 2.4187 -5.6772 0.9914 -0.1291 -0.0216
 6.9289 -1.6212 -5.0673 0.8841 -0.1135 -0.4532
 -6.6280 -0.6962 5.5510 -0.9690 0.1255 0.2127
 2.3703 3.7218 -8.6587 0.9120 0.2703 0.3085
 0.9448 5.9538 -7.4013 0.7799 0.2300 0.5821
 4.4757 -1.6889 -8.6472 0.9101 0.2721 -0.3126
 1.9052 -1.7393 -10.4894 0.8098 0.5590 -0.1781
 0.9769 0.6776 -10.6096 0.8195 0.5644 0.0996
 0.3052 2.2857 -10.2271 0.7901 0.5434 0.2835
 -4.2000 0.0036 -10.1726 0.3198 0.9041 0.2835
 -4.3948 0.8428 -9.8543 0.3100 0.8754 0.3709
 -4.7724 3.6916 -8.0878 0.2552 0.7170 0.6487
 -1.9259 -5.5325 -9.8738 0.3090 0.8802 -0.3601
 -7.1633 -0.5102 -6.9423 -0.1705 0.9198 0.3534
 -4.5651 -6.8892 -6.8091 -0.1707 0.9068 -0.3855
 6.0727 5.4354 6.3859 0.2802 -0.9436 0.1761

_exptl_transmission_factor_max     ?
_exptl_transmission_factor_min     ?
_diffrn_reflns_av_R_equivalents    0.0392
_diffrn_reflns_av_unetI/netI       0.0317
_diffrn_reflns_Laue_measured_fraction_full  0.997
_diffrn_reflns_Laue_measured_fraction_max  0.927
_diffrn_reflns_limit_h_max         16
_diffrn_reflns_limit_h_min         -16
_diffrn_reflns_limit_k_max         18
_diffrn_reflns_limit_k_min         -16
_diffrn_reflns_limit_l_max         20
_diffrn_reflns_limit_l_min         -20
_diffrn_reflns_number              60895
_diffrn_reflns_point_group_measured_fraction_full  0.997
_diffrn_reflns_point_group_measured_fraction_max  0.927
_diffrn_reflns_theta_full          67.684
_diffrn_reflns_theta_max           78.246
_diffrn_reflns_theta_min           2.613
_diffrn_ambient_environment        N~2~
_diffrn_ambient_temperature        99.99(10)
_diffrn_detector                   'Hybrid Pixel Array Detector'
_diffrn_detector_area_resol_mean   10.0000
_diffrn_detector_type              HyPix
_diffrn_measured_fraction_theta_full  0.997
_diffrn_measured_fraction_theta_max  0.927
_diffrn_measurement_details
;
List of Runs (angles in degrees, time in seconds):

  # Type    Start    End  Width  t~exp~   \w     \q     \k     \f   Frames
--------------------------------------------------------------------------
  1  \w   -119.00 -57.00   0.50    0.62    --  -47.85-148.00  18.00  124
  2  \w   -102.00 -25.00   0.50    0.62    --  -47.85 148.00  66.00  154
  3  \w    -85.00 -12.00   0.50    0.62    --  -47.85 124.00 -98.00  146
  4  \w     47.00 108.00   0.50    0.62    --   47.85-148.00  18.00  122
  5  \w     34.00  92.00   0.50    0.62    --   47.85-124.00-177.00  116
  6  \w   -159.00 -74.00   0.50    2.46    --  -90.00-124.00-177.00  170
  7  \w    -85.00 -21.00   0.50    2.46    --  -90.00 124.00 -98.00  128
  8  \w   -102.00 -25.00   0.50    2.46    --  -90.00 148.00  66.00  154
  9  \w    -85.00 -21.00   0.50    2.46    --  -90.00 124.00 -98.00  128
 10  \w     79.00 167.00   0.50    2.46    --  109.71 148.00  66.00  176
 11  \w     47.00 128.00   0.50    2.46    --  109.71-148.00  18.00  162
 12  \w     41.00 111.00   0.50    2.46    --  109.71-124.00-177.00  140
 13  \w     96.00 178.00   0.50    2.46    --  109.71 124.00 -98.00  164
 14  \w    -48.00  24.00   0.50    0.62    --  -47.85  38.00 120.00  144
 15  \w    -34.00  27.00   0.50    0.62    --  -47.85  19.00-120.00  122
 16  \w    -34.00  27.00   0.50    0.62    --  -47.85  19.00-180.00  122
 17  \w   -119.00 -36.00   0.50    0.62    --  -47.85 -49.00-112.46  166
 18  \w   -119.00 -36.00   0.50    0.62    --  -47.85 -49.00-112.46  166
 19  \w     62.00  93.00   0.50    0.62    --   47.85-178.00 120.00   62
 20  \w    -24.00  23.00   0.50    0.62    --   47.85 -19.00 -90.00   94
 21  \w   -159.00-127.00   0.50    2.46    --  -90.00 -52.00  30.79   64
 22  \w    -48.00 -19.00   0.50    2.46    --  -90.00  38.00  60.00   58
 23  \w   -145.00-103.00   0.50    2.46    --  -90.00 -38.00-150.00   84
 24  \w    -69.00 -18.00   0.50    2.46    --  -90.00  57.00 120.00  102
 25  \w   -120.00 -80.00   0.50    2.46    --  -90.00 -52.00  30.79   80
 26  \w    -54.00 -19.00   0.50    2.46    --  -90.00  57.00 -60.00   70
 27  \w   -156.00 -92.00   0.50    2.46    --  -90.00 -56.00 -78.45  128
 28  \w    -48.00 -18.00   0.50    2.46    --  -90.00  38.00-150.00   60
 29  \w   -158.00 -94.00   0.50    2.46    --  -90.00 -57.00  57.53  128
 30  \w   -158.00 -91.00   0.50    2.46    --  -90.00-125.00-150.00  134
 31  \w   -160.00 -79.00   0.50    2.46    --  -90.00 -47.00-116.12  162
 32  \w   -111.00 -85.00   0.50    2.46    --  -90.00-148.00  18.00   52
 33  \w   -160.00 -81.00   0.50    2.46    --  -90.00 -41.00 115.63  158
 34  \w    -47.00 -19.00   0.50    2.46    --  -90.00  38.00 120.00   56
 35  \w     58.00  84.00   0.50    2.46    --  109.71 -77.00  60.00   52
 36  \w     41.00 106.00   0.50    2.46    --  109.71 -99.00  60.00  130
 37  \w     79.00 105.00   0.50    2.46    --  109.71 -99.00 -30.00   52
 38  \w     63.00 105.00   0.50    2.46    --  109.71 -99.00 120.00   84
 39  \w     65.00 106.00   0.50    2.46    --  109.71 -99.00  30.00   82
 40  \w     40.00  89.00   0.50    2.46    --  109.71 -99.00-120.00   98
 41  \w     71.00 109.00   0.50    2.46    --  109.71-125.00 -60.00   76
 42  \w     78.00 104.00   0.50    2.46    --  109.71 -99.00 150.00   52
 43  \w     40.00 106.00   0.50    2.46    --  109.71 -99.00-150.00  132
 44  \w     42.00 102.00   0.50    2.46    --  109.71-125.00-150.00  120
 45  \w     95.00 166.00   0.50    2.46    --  109.71 125.00 120.00  142
;
_diffrn_measurement_device         'four-circle diffractometer'
_diffrn_measurement_device_type    'XtaLAB Synergy, Dualflex, HyPix'
_diffrn_measurement_method         '\w scans'
_diffrn_orient_matrix_type        
 'CrysAlisPro convention (1999,Acta A55,543-557)'
_diffrn_orient_matrix_UB_11        0.0864364000
_diffrn_orient_matrix_UB_12        0.0338431000
_diffrn_orient_matrix_UB_13        -0.0671171000
_diffrn_orient_matrix_UB_21        -0.0672993000
_diffrn_orient_matrix_UB_22        -0.0266400000
_diffrn_orient_matrix_UB_23        -0.0610959000
_diffrn_orient_matrix_UB_31        -0.0486471000
_diffrn_orient_matrix_UB_32        0.0958550000
_diffrn_orient_matrix_UB_33        -0.0077490000
_diffrn_oxdiff_digest_hkl
;
0287d2977ec11c8b955c18f9bc4d6398a4561b
;
_diffrn_radiation_monochromator    mirror
_diffrn_radiation_probe            x-ray
_diffrn_radiation_type             'Cu K\a'
_diffrn_radiation_wavelength       1.54184
_diffrn_source                     'micro-focus sealed X-ray tube'
_diffrn_source_type                'PhotonJet (Cu) X-ray Source'
_reflns_Friedel_coverage           0.000
_reflns_Friedel_fraction_full      .
_reflns_Friedel_fraction_max       .
_reflns_number_gt                  11048
_reflns_number_total               12909
_reflns_special_details
;
 Reflections were merged by SHELXL according to the crystal
 class for the calculation of statistics and refinement.
 
 Structure factors included contributions from the .fab file.
 
 _reflns_Friedel_fraction is defined as the number of unique
 Friedel pairs measured divided by the number that would be
 possible theoretically, ignoring centric projections and
 systematic absences.
;
_reflns_threshold_expression       'I > 2\s(I)'
_computing_cell_refinement         'CrysAlisPro 1.171.43.121a (Rigaku OD, 2024)'
_computing_data_collection        
 'CrysAlisPro system (CCD 43.121a 64-bit (release 24-04-2024))'
_computing_data_reduction          'CrysAlisPro 1.171.43.121a (Rigaku OD, 2024)'
_computing_molecular_graphics      'Olex2 1.5 (Dolomanov et al., 2009)'
_computing_publication_material    'Olex2 1.5 (Dolomanov et al., 2009)'
_computing_structure_refinement    'SHELXL 2019/3 (Sheldrick, 2015)'
_computing_structure_solution      'SHELXT 2018/2 (Sheldrick, 2018)'
_refine_diff_density_max           2.675
_refine_diff_density_min           -1.455
_refine_diff_density_rms           0.130
_refine_ls_extinction_coef         .
_refine_ls_extinction_method       none
_refine_ls_goodness_of_fit_ref     1.702
_refine_ls_hydrogen_treatment      constr
_refine_ls_matrix_type             full
_refine_ls_number_parameters       842
_refine_ls_number_reflns           12909
_refine_ls_number_restraints       356
_refine_ls_R_factor_all            0.1171
_refine_ls_R_factor_gt             0.1083
_refine_ls_restrained_S_all        1.768
_refine_ls_shift/su_max            0.001
_refine_ls_shift/su_mean           0.000
_refine_ls_structure_factor_coef   Fsqd
_refine_ls_weighting_details      
 'w=1/[\s^2^(Fo^2^)+(0.2000P)^2^] where P=(Fo^2^+2Fc^2^)/3'
_refine_ls_weighting_scheme        calc
_refine_ls_wR_factor_gt            0.3539
_refine_ls_wR_factor_ref           0.3701
_refine_special_details            ?
_olex2_refinement_description
;
1. Fixed Uiso
 At 1.2 times of:
  All C(H) groups, All C(H,H) groups
2. Restrained distances
 Cl31-C301 = C302-Cl32
 1.75 with sigma of 0.02
 C301-C302
 1.53 with sigma of 0.02
 Cl1A-C31A = C32A-Cl2A
 1.75 with sigma of 0.02
 C31A-C32A
 1.53 with sigma of 0.02
 Cl42-C402 = C401-Cl41
 1.75 with sigma of 0.02
 C402-C401
 1.53 with sigma of 0.02
 C31A-C1
 2.55 with sigma of 0.01
 Cl31-C302 = C301-Cl32
 2.68 with sigma of 0.04
 Cl1A-C32A = C31A-Cl2A
 2.68 with sigma of 0.02
 Cl42-C401 = C402-Cl41
 2.68 with sigma of 0.04
 Cl31-C301 \\sim Cl32-C302
 with sigma of 0.02
 Cl31-C302 \\sim Cl32-C301
 with sigma of 0.04
 Cl1A-C31A \\sim Cl2A-C32A
 with sigma of 0.02
 Cl1A-C32A \\sim Cl2A-C31A
 with sigma of 0.04
 Cl42-C402 \\sim Cl41-C401
 with sigma of 0.02
 Cl42-C401 \\sim Cl41-C402
 with sigma of 0.04
3. Rigid bond restraints
 C101, C102, C103, C104, C105, C106, C107, C108
 with sigma for 1-2 distances of 0.01 and sigma for 1-3 distances of 0.01
4. Uiso/Uaniso restraints and constraints
C301 \\sim C302 \\sim Cl31 \\sim Cl32: within 2A with sigma of 0.04 and sigma
for terminal atoms of 0.08 within 2A
C31A \\sim C32A \\sim Cl1A \\sim Cl2A: within 2A with sigma of 0.04 and sigma
for terminal atoms of 0.08 within 2A
C401 \\sim C402 \\sim Cl41 \\sim Cl42: within 2A with sigma of 0.04 and sigma
for terminal atoms of 0.08 within 2A
C201 \\sim C301 \\sim C302 \\sim C31A \\sim C32A \\sim C401 \\sim C402: within
30A with sigma of 0.02 and sigma for terminal atoms of 0.04 within 30A
Cl21 \\sim Cl31 \\sim Cl32 \\sim Cl1A \\sim Cl2A \\sim Cl41 \\sim Cl42: within
30A with sigma of 0.02 and sigma for terminal atoms of 0.04 within 30A
Uanis(C401) = Uanis(C402)
5. Rigid body (RIGU) restrains
 C301, C302, Cl31, Cl32
 with sigma for 1-2 distances of 0.004 and sigma for 1-3 distances of 0.004
 C31A, C32A, Cl1A, Cl2A
 with sigma for 1-2 distances of 0.004 and sigma for 1-3 distances of 0.004
 C401, C402, Cl41, Cl42
 with sigma for 1-2 distances of 0.004 and sigma for 1-3 distances of 0.004
6. Others
 Sof(C31A)=Sof(H31A)=Sof(H31B)=Sof(C32A)=Sof(H32C)=Sof(H32D)=Sof(Cl1A)=
 Sof(Cl2A)=1-FVAR(1)
 Sof(C301)=Sof(H30A)=Sof(H30B)=Sof(C302)=Sof(H30C)=Sof(H30D)=Sof(Cl31)=
 Sof(Cl32)=FVAR(1)
 Fixed Sof: C401(0.5) H40A(0.5) H40B(0.5) C402(0.5) H40C(0.5) H40D(0.5)
 Cl41(0.5) Cl42(0.5)
7.a Secondary CH2 refined with riding coordinates:
 C16(H16A,H16B), C19(H19A,H19B), C32(H32A,H32B), C35(H35A,H35B), C48(H48A,
 H48B), C51(H51A,H51B), C201(H20A,H20B), C301(H30A,H30B), C302(H30C,H30D),
 C31A(H31A,H31B), C32A(H32C,H32D), C401(H40A,H40B), C402(H40C,H40D)
7.b Aromatic/amide H refined with riding coordinates:
 C5(H5), C7(H7), C9(H9), C11(H11), C12(H12), C14(H14), C15(H15), C17(H17),
 C21(H21), C22(H22), C24(H24), C25(H25), C27(H27), C28(H28), C30(H30), C31(H31),
  C33(H33), C37(H37), C38(H38), C40(H40), C41(H41), C43(H43), C44(H44),
 C46(H46), C47(H47), C49(H49), C53(H53), C54(H54), C56(H56), C57(H57),
 C103(H103), C104(H104), C106(H106), C107(H107), C108(H108)
;
_atom_sites_solution_hydrogens     geom
_atom_sites_solution_primary       dual
_atom_sites_solution_secondary     ?
loop_
  _atom_site_label
  _atom_site_type_symbol
  _atom_site_fract_x
  _atom_site_fract_y
  _atom_site_fract_z
  _atom_site_U_iso_or_equiv
  _atom_site_adp_type
  _atom_site_occupancy
  _atom_site_site_symmetry_order
  _atom_site_calc_flag
  _atom_site_refinement_flags_posn
  _atom_site_refinement_flags_adp
  _atom_site_refinement_flags_occupancy
  _atom_site_disorder_assembly
  _atom_site_disorder_group
 C1 C 0.5414(2) 0.4149(2) 0.3593(2) 0.0298(6) Uani 1 1 d D . . . .
 C2 C 0.4419(2) 0.5408(2) 0.34456(19) 0.0294(6) Uani 1 1 d . . . . .
 C3 C 0.4215(3) 0.4438(2) 0.4589(2) 0.0306(7) Uani 1 1 d . . . . .
 C4 C 0.1905(3) 0.1362(2) 0.2408(2) 0.0304(7) Uani 1 1 d . . . . .
 C5 C 0.1585(3) 0.2163(2) 0.1970(2) 0.0305(6) Uani 1 1 d . . . . .
 H5 H 0.188742 0.233625 0.143967 0.037 Uiso 1 1 calc R U . . .
 C6 C 0.0819(2) 0.2714(2) 0.23104(19) 0.0292(6) Uani 1 1 d . . . . .
 C7 C 0.0393(3) 0.2454(2) 0.3098(2) 0.0309(7) Uani 1 1 d . . . . .
 H7 H -0.012256 0.282712 0.333058 0.037 Uiso 1 1 calc R U . . .
 C8 C 0.0709(3) 0.1659(2) 0.3550(2) 0.0330(7) Uani 1 1 d . . . . .
 C9 C 0.1454(3) 0.1121(2) 0.3193(2) 0.0321(7) Uani 1 1 d . . . . .
 H9 H 0.166619 0.057209 0.348881 0.038 Uiso 1 1 calc R U . . .
 C10 C 0.6173(2) 0.3507(2) 0.3254(2) 0.0320(7) Uani 1 1 d . . . . .
 C11 C 0.6506(3) 0.3633(2) 0.2451(2) 0.0325(7) Uani 1 1 d . . . . .
 H11 H 0.631020 0.416475 0.212397 0.039 Uiso 1 1 calc R U . . .
 C12 C 0.7134(3) 0.2974(2) 0.2121(2) 0.0347(7) Uani 1 1 d . . . . .
 H12 H 0.735690 0.305635 0.156920 0.042 Uiso 1 1 calc R U . . .
 C13 C 0.7433(2) 0.2198(2) 0.2601(2) 0.0328(7) Uani 1 1 d . . . . .
 C14 C 0.7107(3) 0.2085(2) 0.3408(2) 0.0367(8) Uani 1 1 d . . . . .
 H14 H 0.731956 0.156209 0.373800 0.044 Uiso 1 1 calc R U . . .
 C15 C 0.6471(3) 0.2733(2) 0.3736(2) 0.0364(7) Uani 1 1 d . . . . .
 H15 H 0.624042 0.264693 0.428686 0.044 Uiso 1 1 calc R U . . .
 C16 C 0.8145(2) 0.1512(2) 0.2242(2) 0.0351(7) Uani 1 1 d . . . . .
 H16A H 0.843173 0.177516 0.169817 0.042 Uiso 1 1 calc R U . . .
 H16B H 0.873442 0.137949 0.255674 0.042 Uiso 1 1 calc R U . . .
 C17 C 0.7102(3) 0.0424(2) 0.1626(2) 0.0326(7) Uani 1 1 d . . . . .
 H17 H 0.706725 0.075992 0.111640 0.039 Uiso 1 1 calc R U . . .
 C18 C 0.6663(2) -0.0413(2) 0.1931(2) 0.0311(7) Uani 1 1 d . . . . .
 C19 C 0.6053(3) -0.1037(2) 0.1546(2) 0.0349(7) Uani 1 1 d . . . . .
 H19A H 0.654071 -0.138677 0.121588 0.042 Uiso 1 1 calc R U . . .
 H19B H 0.565958 -0.147706 0.195977 0.042 Uiso 1 1 calc R U . . .
 C20 C 0.4520(2) -0.0121(2) 0.1440(2) 0.0305(7) Uani 1 1 d . . . . .
 C21 C 0.4247(3) -0.0216(2) 0.2247(2) 0.0334(7) Uani 1 1 d . . . . .
 H21 H 0.464337 -0.059607 0.259240 0.040 Uiso 1 1 calc R U . . .
 C22 C 0.3387(3) 0.0249(2) 0.2552(2) 0.0341(7) Uani 1 1 d . . . . .
 H22 H 0.320866 0.018558 0.310862 0.041 Uiso 1 1 calc R U . . .
 C23 C 0.2772(3) 0.0811(2) 0.2061(2) 0.0303(7) Uani 1 1 d . . . . .
 C24 C 0.3062(3) 0.0877(2) 0.1246(2) 0.0317(7) Uani 1 1 d . . . . .
 H24 H 0.265678 0.124265 0.089807 0.038 Uiso 1 1 calc R U . . .
 C25 C 0.3921(3) 0.0427(2) 0.0929(2) 0.0315(7) Uani 1 1 d . . . . .
 H25 H 0.410281 0.048786 0.037287 0.038 Uiso 1 1 calc R U . . .
 C26 C 0.4042(2) 0.6213(2) 0.2939(2) 0.0304(7) Uani 1 1 d . . . . .
 C27 C 0.3358(3) 0.6826(3) 0.3266(2) 0.0419(8) Uani 1 1 d . . . . .
 H27 H 0.319285 0.676990 0.382355 0.050 Uiso 1 1 calc R U . . .
 C28 C 0.2914(3) 0.7520(2) 0.2785(2) 0.0402(8) Uani 1 1 d . . . . .
 H28 H 0.245297 0.793901 0.301375 0.048 Uiso 1 1 calc R U . . .
 C29 C 0.3142(2) 0.7602(2) 0.1975(2) 0.0310(7) Uani 1 1 d . . . . .
 C30 C 0.3844(4) 0.7016(3) 0.1648(2) 0.0476(10) Uani 1 1 d . . . . .
 H30 H 0.401769 0.708439 0.109049 0.057 Uiso 1 1 calc R U . . .
 C31 C 0.4301(3) 0.6327(3) 0.2124(2) 0.0445(9) Uani 1 1 d . . . . .
 H31 H 0.479253 0.593230 0.189261 0.053 Uiso 1 1 calc R U . . .
 C32 C 0.2600(3) 0.8326(2) 0.1445(2) 0.0371(8) Uani 1 1 d . . . . .
 H32A H 0.211848 0.867815 0.177752 0.045 Uiso 1 1 calc R U . . .
 H32B H 0.312616 0.875457 0.113269 0.045 Uiso 1 1 calc R U . . .
 C33 C 0.1154(2) 0.7396(2) 0.10640(19) 0.0291(6) Uani 1 1 d . . . . .
 H33 H 0.075106 0.722688 0.156200 0.035 Uiso 1 1 calc R U . . .
 C34 C 0.0978(2) 0.7160(2) 0.03510(19) 0.0289(6) Uani 1 1 d . . . . .
 C35 C 0.0123(3) 0.6630(2) 0.01157(19) 0.0304(6) Uani 1 1 d . . . . .
 H35A H -0.033949 0.705864 -0.017316 0.036 Uiso 1 1 calc R U . . .
 H35B H 0.042990 0.621496 -0.025096 0.036 Uiso 1 1 calc R U . . .
 C36 C -0.0104(2) 0.5281(2) 0.10878(19) 0.0291(6) Uani 1 1 d . . . . .
 C37 C 0.0914(2) 0.4989(2) 0.09406(19) 0.0292(6) Uani 1 1 d . . . . .
 H37 H 0.140684 0.535911 0.058321 0.035 Uiso 1 1 calc R U . . .
 C38 C 0.1208(2) 0.4140(2) 0.13264(19) 0.0312(7) Uani 1 1 d . . . . .
 H38 H 0.190127 0.393453 0.121801 0.037 Uiso 1 1 calc R U . . .
 C39 C 0.0506(2) 0.3592(2) 0.18633(19) 0.0291(6) Uani 1 1 d . . . . .
 C40 C -0.0511(2) 0.3904(2) 0.1993(2) 0.0304(6) Uani 1 1 d . . . . .
 H40 H -0.100372 0.354326 0.235853 0.036 Uiso 1 1 calc R U . . .
 C41 C -0.0823(2) 0.4730(2) 0.16012(19) 0.0287(6) Uani 1 1 d . . . . .
 H41 H -0.152746 0.491673 0.168426 0.034 Uiso 1 1 calc R U . . .
 C42 C 0.3645(3) 0.4154(2) 0.5389(2) 0.0315(7) Uani 1 1 d . . . . .
 C43 C 0.3818(3) 0.3295(2) 0.5809(2) 0.0361(7) Uani 1 1 d . . . . .
 H43 H 0.432735 0.290377 0.559262 0.043 Uiso 1 1 calc R U . . .
 C44 C 0.3259(3) 0.3012(2) 0.6531(2) 0.0420(8) Uani 1 1 d . . . . .
 H44 H 0.337241 0.242115 0.680389 0.050 Uiso 1 1 calc R U . . .
 C45 C 0.2519(3) 0.3588(2) 0.6870(2) 0.0368(8) Uani 1 1 d . . . . .
 C46 C 0.2348(3) 0.4441(2) 0.6446(2) 0.0357(7) Uani 1 1 d . . . . .
 H46 H 0.184269 0.483547 0.666251 0.043 Uiso 1 1 calc R U . . .
 C47 C 0.2897(3) 0.4718(2) 0.5721(2) 0.0353(7) Uani 1 1 d . . . . .
 H47 H 0.276742 0.530116 0.544144 0.042 Uiso 1 1 calc R U . . .
 C48 C 0.1926(4) 0.3309(3) 0.7671(2) 0.0495(10) Uani 1 1 d . . . . .
 H48A H 0.240893 0.328548 0.807764 0.059 Uiso 1 1 calc R U . . .
 H48B H 0.139160 0.377419 0.777551 0.059 Uiso 1 1 calc R U . . .
 C49 C 0.0846(3) 0.2098(2) 0.7242(2) 0.0402(8) Uani 1 1 d . . . . .
 H49 H 0.071891 0.238584 0.673269 0.048 Uiso 1 1 calc R U . . .
 C50 C 0.0482(3) 0.1267(2) 0.76267(19) 0.0315(7) Uani 1 1 d . . . . .
 C51 C -0.0202(3) 0.0589(2) 0.73849(19) 0.0321(7) Uani 1 1 d . . . . .
 H51A H 0.023358 0.010543 0.717293 0.038 Uiso 1 1 calc R U . . .
 H51B H -0.065925 0.030019 0.785519 0.038 Uiso 1 1 calc R U . . .
 C52 C -0.0402(3) 0.1114(2) 0.6022(2) 0.0312(7) Uani 1 1 d . . . . .
 C53 C -0.1057(3) 0.1503(3) 0.5481(2) 0.0376(8) Uani 1 1 d . . . . .
 H53 H -0.174965 0.165875 0.566199 0.045 Uiso 1 1 calc R U . . .
 C54 C -0.0704(3) 0.1666(2) 0.4680(2) 0.0365(8) Uani 1 1 d . . . . .
 H54 H -0.115857 0.193452 0.431874 0.044 Uiso 1 1 calc R U . . .
 C55 C 0.0315(3) 0.1441(2) 0.4394(2) 0.0317(7) Uani 1 1 d . . . . .
 C56 C 0.0944(3) 0.1035(2) 0.4952(2) 0.0355(7) Uani 1 1 d . . . . .
 H56 H 0.163034 0.086083 0.477272 0.043 Uiso 1 1 calc R U . . .
 C57 C 0.0610(3) 0.0875(2) 0.5751(2) 0.0345(7) Uani 1 1 d . . . . .
 H57 H 0.106352 0.060616 0.611329 0.041 Uiso 1 1 calc R U . . .
 N1 N 0.5181(2) 0.49103(19) 0.31235(16) 0.0307(6) Uani 1 1 d . . . . .
 N2 N 0.4969(2) 0.38942(19) 0.43332(17) 0.0311(6) Uani 1 1 d . . . . .
 N3 N 0.3907(2) 0.52053(19) 0.41742(16) 0.0312(6) Uani 1 1 d . . . . .
 N4 N 0.6893(2) -0.06381(19) 0.26815(18) 0.0346(6) Uani 1 1 d . . . . .
 N5 N 0.7464(2) 0.0011(2) 0.28558(18) 0.0357(6) Uani 1 1 d . . . . .
 N6 N 0.7593(2) 0.06594(18) 0.22175(17) 0.0308(6) Uani 1 1 d . . . . .
 N7 N 0.1736(2) 0.7548(2) -0.02053(18) 0.0394(7) Uani 1 1 d . . . . .
 N8 N 0.2368(2) 0.8014(2) 0.01394(18) 0.0405(7) Uani 1 1 d . . . . .
 N9 N 0.2018(2) 0.79171(18) 0.09089(16) 0.0292(6) Uani 1 1 d . . . . .
 N10 N 0.0850(2) 0.11261(19) 0.83418(18) 0.0344(6) Uani 1 1 d . . . . .
 N11 N 0.1428(2) 0.18294(19) 0.84142(18) 0.0351(6) Uani 1 1 d . . . . .
 N12 N 0.1417(3) 0.24157(19) 0.77407(18) 0.0381(7) Uani 1 1 d . . . . .
 O1 O 0.53411(18) -0.05523(16) 0.10609(14) 0.0342(5) Uani 1 1 d . . . . .
 O2 O -0.04842(17) 0.61047(14) 0.07696(14) 0.0300(5) Uani 1 1 d . . . . .
 O3 O -0.08334(18) 0.09922(16) 0.67963(14) 0.0348(5) Uani 1 1 d . . . . .
 C101 C 0.5296(4) 0.5404(4) 0.0069(3) 0.0671(13) Uani 1 1 d . U . . .
 C102 C 0.4991(6) 0.6253(5) -0.0133(4) 0.0869(18) Uani 1 1 d . U . . .
 C103 C 0.4008(6) 0.6434(6) -0.0378(4) 0.0869(17) Uani 1 1 d . U . . .
 H103 H 0.380057 0.704986 -0.050776 0.104 Uiso 1 1 calc R U . . .
 C104 C 0.3343(6) 0.5752(5) -0.0435(4) 0.0900(18) Uani 1 1 d . U . . .
 H104 H 0.267275 0.590051 -0.058566 0.108 Uiso 1 1 calc R U . . .
 C105 C 0.3639(4) 0.4792(5) -0.0270(3) 0.0701(13) Uani 1 1 d . U . . .
 C106 C 0.3069(6) 0.4076(6) -0.0402(5) 0.0884(18) Uani 1 1 d . U . . .
 H106 H 0.244540 0.418624 -0.063968 0.106 Uiso 1 1 calc R U . . .
 C107 C 0.3386(5) 0.3201(5) -0.0194(4) 0.0741(15) Uani 1 1 d . U . . .
 H107 H 0.293715 0.271829 -0.024959 0.089 Uiso 1 1 calc R U . . .
 C108 C 0.4271(8) 0.2987(5) 0.0078(5) 0.101(2) Uani 1 1 d . U . . .
 H108 H 0.444429 0.236868 0.023727 0.121 Uiso 1 1 calc R U . . .
 C201 C -0.0327(3) 0.0387(2) 0.0126(2) 0.0344(7) Uani 1 1 d . U . . .
 H20A H -0.099515 0.015020 0.042111 0.041 Uiso 1 1 calc R U . . .
 H20B H -0.047953 0.081248 -0.034495 0.041 Uiso 1 1 calc R U . . .
 Cl21 Cl 0.03711(7) 0.09723(5) 0.07424(5) 0.0386(3) Uani 1 1 d . U . . .
 C301 C 0.3957(9) 0.2677(7) 0.2669(7) 0.102(3) Uani 0.670(6) 1 d D U P A 1
 H30A H 0.373889 0.213878 0.244804 0.123 Uiso 0.670(6) 1 calc R U P A 1
 H30B H 0.470342 0.260593 0.273708 0.123 Uiso 0.670(6) 1 calc R U P A 1
 C302 C 0.3374(9) 0.2701(7) 0.3419(7) 0.107(3) Uani 0.670(6) 1 d D U P A 1
 H30C H 0.261989 0.269505 0.336949 0.128 Uiso 0.670(6) 1 calc R U P A 1
 H30D H 0.353592 0.326641 0.362455 0.128 Uiso 0.670(6) 1 calc R U P A 1
 Cl31 Cl 0.3793(2) 0.3692(2) 0.1975(2) 0.1064(13) Uani 0.670(6) 1 d D U P A 1
 Cl32 Cl 0.3720(3) 0.1675(4) 0.4116(2) 0.1138(13) Uani 0.670(6) 1 d D U P A 1
 C31A C 0.4270(11) 0.3208(9) 0.2916(9) 0.107(4) Uani 0.330(6) 1 d D U P A 2
 H31A H 0.477699 0.320240 0.243778 0.128 Uiso 0.330(6) 1 calc R U P A 2
 H31B H 0.459766 0.351426 0.329848 0.128 Uiso 0.330(6) 1 calc R U P A 2
 C32A C 0.3970(14) 0.2249(10) 0.3275(9) 0.078(3) Uani 0.330(6) 1 d D U P A 2
 H32C H 0.460705 0.187681 0.331826 0.094 Uiso 0.330(6) 1 calc R U P A 2
 H32D H 0.354588 0.198192 0.292343 0.094 Uiso 0.330(6) 1 calc R U P A 2
 Cl1A Cl 0.3156(7) 0.3793(7) 0.2667(7) 0.165(4) Uani 0.330(6) 1 d D U P A 2
 Cl2A Cl 0.3265(8) 0.2207(7) 0.4210(5) 0.120(3) Uani 0.330(6) 1 d D U P A 2
 C401 C -0.0217(9) 0.4169(6) 0.4326(6) 0.0667(17) Uani 0.5 1 d D U P B -1
 H40A H -0.060900 0.371505 0.410798 0.080 Uiso 0.5 1 calc R U P B -1
 H40B H -0.069618 0.450803 0.467136 0.080 Uiso 0.5 1 calc R U P B -1
 C402 C 0.0516(10) 0.4859(5) 0.3624(5) 0.0667(17) Uani 0.5 1 d D U P B -1
 H40C H 0.052145 0.451732 0.317048 0.080 Uiso 0.5 1 calc R U P B -1
 H40D H 0.121222 0.474953 0.380078 0.080 Uiso 0.5 1 calc R U P B -1
 Cl41 Cl 0.0889(6) 0.3660(5) 0.4822(5) 0.173(3) Uani 0.5 1 d D U P B -1
 Cl42 Cl 0.0662(4) 0.5971(3) 0.3138(3) 0.1208(16) Uani 0.5 1 d D U P B -1

loop_
  _atom_site_aniso_label
  _atom_site_aniso_U_11
  _atom_site_aniso_U_22
  _atom_site_aniso_U_33
  _atom_site_aniso_U_23
  _atom_site_aniso_U_13
  _atom_site_aniso_U_12
 C1 0.0313(14) 0.0324(15) 0.0247(16) -0.0038(12) -0.0001(12) 0.0041(12)
 C2 0.0323(14) 0.0305(15) 0.0233(16) -0.0014(12) 0.0020(12) 0.0032(12)
 C3 0.0349(15) 0.0310(15) 0.0242(16) -0.0021(12) 0.0006(13) 0.0047(12)
 C4 0.0350(15) 0.0305(15) 0.0244(16) -0.0013(12) -0.0014(13) 0.0023(12)
 C5 0.0347(15) 0.0311(15) 0.0243(16) -0.0026(12) 0.0005(12) 0.0050(12)
 C6 0.0323(14) 0.0302(15) 0.0233(16) -0.0010(12) 0.0002(12) 0.0039(11)
 C7 0.0335(15) 0.0327(16) 0.0250(16) -0.0026(13) -0.0002(12) 0.0077(12)
 C8 0.0324(15) 0.0380(17) 0.0266(17) -0.0006(13) -0.0001(13) 0.0018(12)
 C9 0.0342(15) 0.0331(16) 0.0269(17) -0.0012(13) -0.0002(13) 0.0056(12)
 C10 0.0307(14) 0.0354(16) 0.0287(17) -0.0055(13) 0.0022(13) 0.0040(12)
 C11 0.0336(15) 0.0325(16) 0.0290(17) -0.0020(13) 0.0027(13) 0.0046(12)
 C12 0.0339(15) 0.0365(16) 0.0302(17) -0.0046(13) 0.0093(13) 0.0006(12)
 C13 0.0255(13) 0.0347(16) 0.0361(18) -0.0060(14) 0.0059(13) 0.0037(11)
 C14 0.0372(16) 0.0326(16) 0.0371(19) -0.0016(14) 0.0035(14) 0.0082(13)
 C15 0.0408(17) 0.0357(17) 0.0294(17) -0.0015(14) 0.0049(14) 0.0073(13)
 C16 0.0287(14) 0.0315(16) 0.043(2) -0.0085(14) 0.0077(14) 0.0010(12)
 C17 0.0339(15) 0.0330(16) 0.0286(17) -0.0026(13) 0.0030(13) 0.0065(12)
 C18 0.0321(14) 0.0292(15) 0.0303(17) -0.0049(12) 0.0026(13) 0.0067(11)
 C19 0.0354(15) 0.0299(15) 0.0383(19) -0.0054(14) -0.0009(14) 0.0081(12)
 C20 0.0309(14) 0.0301(15) 0.0300(17) -0.0061(13) 0.0005(13) 0.0013(11)
 C21 0.0351(15) 0.0322(16) 0.0303(17) 0.0006(13) 0.0005(13) 0.0049(12)
 C22 0.0388(16) 0.0367(16) 0.0231(16) 0.0019(13) 0.0024(13) 0.0079(13)
 C23 0.0345(15) 0.0276(14) 0.0264(16) 0.0005(12) 0.0003(13) 0.0042(12)
 C24 0.0399(16) 0.0272(14) 0.0259(16) 0.0002(12) -0.0006(13) 0.0051(12)
 C25 0.0386(16) 0.0284(15) 0.0257(16) -0.0017(12) 0.0011(13) 0.0007(12)
 C26 0.0313(14) 0.0333(15) 0.0240(16) -0.0011(13) 0.0024(12) 0.0052(12)
 C27 0.060(2) 0.0381(18) 0.0237(17) -0.0037(14) 0.0067(15) 0.0144(16)
 C28 0.0507(19) 0.0356(17) 0.0310(19) -0.0026(14) 0.0033(15) 0.0177(15)
 C29 0.0330(14) 0.0281(14) 0.0319(17) -0.0012(13) -0.0083(13) 0.0034(11)
 C30 0.064(2) 0.052(2) 0.0238(17) -0.0005(16) 0.0000(16) 0.0233(19)
 C31 0.054(2) 0.050(2) 0.0253(18) -0.0006(15) 0.0031(15) 0.0265(17)
 C32 0.0411(17) 0.0258(15) 0.045(2) 0.0004(14) -0.0153(15) 0.0051(12)
 C33 0.0319(14) 0.0318(15) 0.0206(15) 0.0015(12) 0.0019(12) 0.0041(11)
 C34 0.0322(14) 0.0295(14) 0.0232(15) -0.0017(12) 0.0001(12) 0.0075(11)
 C35 0.0381(15) 0.0293(15) 0.0220(15) 0.0012(12) -0.0025(12) 0.0035(12)
 C36 0.0358(15) 0.0257(14) 0.0261(16) -0.0050(12) -0.0033(12) 0.0036(11)
 C37 0.0314(14) 0.0304(15) 0.0239(15) -0.0010(12) 0.0007(12) 0.0039(11)
 C38 0.0328(15) 0.0336(16) 0.0247(16) -0.0015(13) 0.0031(12) 0.0064(12)
 C39 0.0339(15) 0.0292(14) 0.0234(15) -0.0033(12) -0.0013(12) 0.0048(11)
 C40 0.0307(14) 0.0296(15) 0.0292(16) -0.0050(13) 0.0038(12) 0.0004(11)
 C41 0.0303(14) 0.0287(14) 0.0270(16) -0.0077(12) 0.0011(12) 0.0036(11)
 C42 0.0371(16) 0.0315(15) 0.0235(16) -0.0036(13) 0.0053(13) 0.0004(12)
 C43 0.0481(18) 0.0315(16) 0.0261(17) -0.0027(13) 0.0034(14) 0.0061(13)
 C44 0.064(2) 0.0263(15) 0.0315(19) -0.0002(13) 0.0085(17) 0.0015(15)
 C45 0.0496(19) 0.0340(16) 0.0230(17) -0.0029(13) 0.0100(14) -0.0036(14)
 C46 0.0422(17) 0.0335(16) 0.0292(17) -0.0055(13) 0.0059(14) 0.0021(13)
 C47 0.0398(17) 0.0335(16) 0.0291(18) -0.0002(13) 0.0040(14) 0.0054(13)
 C48 0.080(3) 0.0343(18) 0.0291(19) -0.0083(15) 0.0193(19) -0.0153(18)
 C49 0.065(2) 0.0295(16) 0.0209(16) 0.0038(13) 0.0084(15) 0.0047(15)
 C50 0.0368(15) 0.0314(15) 0.0215(15) -0.0004(12) 0.0103(12) 0.0079(12)
 C51 0.0389(16) 0.0328(15) 0.0209(15) 0.0014(12) 0.0042(12) 0.0065(12)
 C52 0.0351(15) 0.0313(15) 0.0232(16) 0.0017(12) 0.0052(12) 0.0065(12)
 C53 0.0338(16) 0.0453(19) 0.0296(18) 0.0022(14) 0.0028(13) 0.0127(14)
 C54 0.0355(16) 0.0426(18) 0.0268(17) 0.0034(14) 0.0032(13) 0.0093(13)
 C55 0.0360(15) 0.0321(15) 0.0244(16) 0.0006(12) 0.0006(13) 0.0081(12)
 C56 0.0353(16) 0.0370(17) 0.0300(18) 0.0022(14) 0.0033(13) 0.0095(13)
 C57 0.0338(15) 0.0355(16) 0.0304(18) 0.0020(13) 0.0017(13) 0.0100(12)
 N1 0.0331(13) 0.0333(13) 0.0238(14) -0.0024(11) 0.0016(11) 0.0053(10)
 N2 0.0344(13) 0.0316(13) 0.0244(14) -0.0018(11) 0.0046(11) 0.0045(10)
 N3 0.0363(13) 0.0336(13) 0.0212(13) -0.0016(11) 0.0037(11) 0.0063(11)
 N4 0.0396(14) 0.0324(13) 0.0291(15) -0.0020(11) 0.0033(12) 0.0028(11)
 N5 0.0413(15) 0.0347(14) 0.0295(15) -0.0030(12) -0.0008(12) 0.0099(11)
 N6 0.0308(12) 0.0278(13) 0.0313(15) -0.0037(11) 0.0045(11) 0.0048(10)
 N7 0.0389(15) 0.0517(17) 0.0246(15) -0.0008(13) 0.0024(12) -0.0036(13)
 N8 0.0395(15) 0.0507(17) 0.0276(15) 0.0050(13) -0.0012(12) -0.0051(13)
 N9 0.0333(13) 0.0265(12) 0.0263(14) 0.0023(10) -0.0047(11) 0.0050(10)
 N10 0.0350(13) 0.0341(14) 0.0292(15) 0.0039(11) 0.0047(11) 0.0031(11)
 N11 0.0395(14) 0.0315(13) 0.0296(15) -0.0005(11) 0.0097(12) 0.0030(11)
 N12 0.0541(17) 0.0281(13) 0.0258(15) 0.0007(11) 0.0145(13) 0.0002(12)
 O1 0.0379(12) 0.0346(12) 0.0292(12) -0.0068(9) 0.0006(10) 0.0089(9)
 O2 0.0323(10) 0.0257(10) 0.0303(12) -0.0007(9) -0.0023(9) 0.0063(8)
 O3 0.0377(12) 0.0372(12) 0.0243(12) 0.0040(9) 0.0060(9) 0.0096(9)
 C101 0.061(3) 0.086(4) 0.052(3) -0.008(3) -0.001(2) -0.001(2)
 C102 0.081(4) 0.100(4) 0.077(4) -0.018(4) 0.008(3) 0.006(3)
 C103 0.083(4) 0.104(4) 0.072(4) -0.013(4) -0.004(3) 0.008(3)
 C104 0.084(4) 0.105(4) 0.074(4) 0.003(4) -0.001(3) 0.012(3)
 C105 0.053(3) 0.104(4) 0.050(3) -0.014(3) 0.012(2) -0.008(2)
 C106 0.074(4) 0.108(4) 0.087(5) -0.014(4) -0.023(3) -0.007(3)
 C107 0.067(3) 0.091(4) 0.063(3) -0.026(3) 0.017(3) -0.010(3)
 C108 0.128(6) 0.080(4) 0.090(5) -0.006(4) -0.005(4) 0.009(4)
 C201 0.0367(15) 0.0352(16) 0.0273(16) 0.0040(13) 0.0011(13) 0.0105(13)
 Cl21 0.0482(5) 0.0342(4) 0.0314(5) 0.0001(3) -0.0026(4) 0.0047(3)
 C301 0.098(5) 0.099(6) 0.116(6) -0.015(5) -0.037(5) -0.035(5)
 C302 0.105(6) 0.108(6) 0.123(6) -0.045(5) -0.040(5) -0.045(5)
 Cl31 0.0836(17) 0.129(2) 0.105(2) 0.0238(17) -0.0498(16) -0.0433(15)
 Cl32 0.0684(16) 0.166(4) 0.119(3) -0.059(3) -0.0081(15) -0.0258(19)
 C31A 0.125(8) 0.094(7) 0.101(8) -0.016(7) -0.009(7) -0.012(7)
 C32A 0.085(7) 0.081(7) 0.073(7) -0.026(6) -0.007(7) -0.008(6)
 Cl1A 0.124(6) 0.204(8) 0.181(9) -0.057(7) -0.028(6) -0.073(6)
 Cl2A 0.116(5) 0.140(6) 0.102(5) -0.009(4) -0.014(4) -0.073(5)
 C401 0.111(5) 0.042(3) 0.054(4) -0.030(3) -0.013(3) 0.008(3)
 C402 0.111(5) 0.042(3) 0.054(4) -0.030(3) -0.013(3) 0.008(3)
 Cl41 0.202(6) 0.149(5) 0.178(6) -0.044(4) -0.031(5) -0.056(4)
 Cl42 0.121(3) 0.121(3) 0.115(3) 0.046(2) -0.063(3) -0.049(2)

_geom_special_details
;
 All esds (except the esd in the dihedral angle between two l.s. planes)
 are estimated using the full covariance matrix.  The cell esds are taken
 into account individually in the estimation of esds in distances, angles
 and torsion angles; correlations between esds in cell parameters are only
 used when they are defined by crystal symmetry.  An approximate (isotropic)
 treatment of cell esds is used for estimating esds involving l.s. planes.
;
loop_
  _geom_bond_atom_site_label_1
  _geom_bond_atom_site_label_2
  _geom_bond_distance
  _geom_bond_site_symmetry_2
  _geom_bond_publ_flag
 C1 C10 1.487(4) . ?
 C1 N1 1.342(4) . ?
 C1 N2 1.337(4) . ?
 C2 C26 1.486(4) . ?
 C2 N1 1.339(4) . ?
 C2 N3 1.341(4) . ?
 C3 C42 1.487(4) . ?
 C3 N2 1.332(4) . ?
 C3 N3 1.335(4) . ?
 C4 C5 1.397(4) . ?
 C4 C9 1.403(5) . ?
 C4 C23 1.497(4) . ?
 C5 H5 0.9500 . ?
 C5 C6 1.403(4) . ?
 C6 C7 1.401(4) . ?
 C6 C39 1.490(4) . ?
 C7 H7 0.9500 . ?
 C7 C8 1.399(5) . ?
 C8 C9 1.387(5) . ?
 C8 C55 1.471(5) . ?
 C9 H9 0.9500 . ?
 C10 C11 1.384(5) . ?
 C10 C15 1.393(5) . ?
 C11 H11 0.9500 . ?
 C11 C12 1.402(5) . ?
 C12 H12 0.9500 . ?
 C12 C13 1.394(5) . ?
 C13 C14 1.388(5) . ?
 C13 C16 1.512(4) . ?
 C14 H14 0.9500 . ?
 C14 C15 1.395(5) . ?
 C15 H15 0.9500 . ?
 C16 H16A 0.9900 . ?
 C16 H16B 0.9900 . ?
 C16 N6 1.468(4) . ?
 C17 H17 0.9500 . ?
 C17 C18 1.375(5) . ?
 C17 N6 1.352(5) . ?
 C18 C19 1.497(5) . ?
 C18 N4 1.355(5) . ?
 C19 H19A 0.9900 . ?
 C19 H19B 0.9900 . ?
 C19 O1 1.434(4) . ?
 C20 C21 1.380(5) . ?
 C20 C25 1.405(5) . ?
 C20 O1 1.378(4) . ?
 C21 H21 0.9500 . ?
 C21 C22 1.391(5) . ?
 C22 H22 0.9500 . ?
 C22 C23 1.407(5) . ?
 C23 C24 1.398(5) . ?
 C24 H24 0.9500 . ?
 C24 C25 1.385(5) . ?
 C25 H25 0.9500 . ?
 C26 C27 1.390(5) . ?
 C26 C31 1.389(5) . ?
 C27 H27 0.9500 . ?
 C27 C28 1.387(5) . ?
 C28 H28 0.9500 . ?
 C28 C29 1.376(5) . ?
 C29 C30 1.378(5) . ?
 C29 C32 1.525(4) . ?
 C30 H30 0.9500 . ?
 C30 C31 1.386(5) . ?
 C31 H31 0.9500 . ?
 C32 H32A 0.9900 . ?
 C32 H32B 0.9900 . ?
 C32 N9 1.459(5) . ?
 C33 H33 0.9500 . ?
 C33 C34 1.369(5) . ?
 C33 N9 1.346(4) . ?
 C34 C35 1.494(5) . ?
 C34 N7 1.355(4) . ?
 C35 H35A 0.9900 . ?
 C35 H35B 0.9900 . ?
 C35 O2 1.428(4) . ?
 C36 C37 1.388(4) . ?
 C36 C41 1.388(5) . ?
 C36 O2 1.374(4) . ?
 C37 H37 0.9500 . ?
 C37 C38 1.406(4) . ?
 C38 H38 0.9500 . ?
 C38 C39 1.392(5) . ?
 C39 C40 1.394(4) . ?
 C40 H40 0.9500 . ?
 C40 C41 1.388(4) . ?
 C41 H41 0.9500 . ?
 C42 C43 1.400(5) . ?
 C42 C47 1.395(5) . ?
 C43 H43 0.9500 . ?
 C43 C44 1.373(5) . ?
 C44 H44 0.9500 . ?
 C44 C45 1.405(5) . ?
 C45 C46 1.395(5) . ?
 C45 C48 1.500(5) . ?
 C46 H46 0.9500 . ?
 C46 C47 1.370(5) . ?
 C47 H47 0.9500 . ?
 C48 H48A 0.9900 . ?
 C48 H48B 0.9900 . ?
 C48 N12 1.469(5) . ?
 C49 H49 0.9500 . ?
 C49 C50 1.371(5) . ?
 C49 N12 1.336(6) . ?
 C50 C51 1.483(5) . ?
 C50 N10 1.361(5) . ?
 C51 H51A 0.9900 . ?
 C51 H51B 0.9900 . ?
 C51 O3 1.437(4) . ?
 C52 C53 1.393(5) . ?
 C52 C57 1.396(4) . ?
 C52 O3 1.369(4) . ?
 C53 H53 0.9500 . ?
 C53 C54 1.387(5) . ?
 C54 H54 0.9500 . ?
 C54 C55 1.405(5) . ?
 C55 C56 1.399(5) . ?
 C56 H56 0.9500 . ?
 C56 C57 1.379(5) . ?
 C57 H57 0.9500 . ?
 N4 N5 1.311(4) . ?
 N5 N6 1.346(4) . ?
 N7 N8 1.323(5) . ?
 N8 N9 1.335(4) . ?
 N10 N11 1.320(4) . ?
 N11 N12 1.346(4) . ?
 C101 C101 1.493(12) 2_665 ?
 C101 C102 1.323(9) . ?
 C101 C105 1.477(8) 2_665 ?
 C102 C103 1.400(10) . ?
 C102 C108 1.507(12) 2_665 ?
 C103 H103 0.9500 . ?
 C103 C104 1.359(11) . ?
 C104 H104 0.9500 . ?
 C104 C105 1.465(10) . ?
 C105 C106 1.361(9) . ?
 C106 H106 0.9500 . ?
 C106 C107 1.367(10) . ?
 C107 H107 0.9500 . ?
 C107 C108 1.307(11) . ?
 C108 H108 0.9500 . ?
 C201 C201 1.500(6) 2 ?
 C201 H20A 0.9900 . ?
 C201 H20B 0.9900 . ?
 C201 Cl21 1.794(4) . ?
 C301 H30A 0.9900 . ?
 C301 H30B 0.9900 . ?
 C301 C302 1.421(14) . ?
 C301 Cl31 1.807(10) . ?
 C302 H30C 0.9900 . ?
 C302 H30D 0.9900 . ?
 C302 Cl32 1.881(11) . ?
 C31A H31A 0.9900 . ?
 C31A H31B 0.9900 . ?
 C31A C32A 1.501(15) . ?
 C31A Cl1A 1.738(13) . ?
 C32A H32C 0.9900 . ?
 C32A H32D 0.9900 . ?
 C32A Cl2A 1.746(13) . ?
 C401 H40A 0.9900 . ?
 C401 H40B 0.9900 . ?
 C401 C402 1.671(13) . ?
 C401 Cl41 1.852(11) . ?
 C402 H40C 0.9900 . ?
 C402 H40D 0.9900 . ?
 C402 Cl42 1.738(8) . ?

loop_
  _geom_angle_atom_site_label_1
  _geom_angle_atom_site_label_2
  _geom_angle_atom_site_label_3
  _geom_angle
  _geom_angle_site_symmetry_1
  _geom_angle_site_symmetry_3
  _geom_angle_publ_flag
 N1 C1 C10 118.0(3) . . ?
 N2 C1 C10 116.9(3) . . ?
 N2 C1 N1 124.9(3) . . ?
 N1 C2 C26 117.9(3) . . ?
 N1 C2 N3 125.5(3) . . ?
 N3 C2 C26 116.4(3) . . ?
 N2 C3 C42 117.6(3) . . ?
 N2 C3 N3 125.1(3) . . ?
 N3 C3 C42 117.2(3) . . ?
 C5 C4 C9 119.1(3) . . ?
 C5 C4 C23 120.1(3) . . ?
 C9 C4 C23 120.7(3) . . ?
 C4 C5 H5 119.8 . . ?
 C4 C5 C6 120.3(3) . . ?
 C6 C5 H5 119.8 . . ?
 C5 C6 C39 120.9(3) . . ?
 C7 C6 C5 119.0(3) . . ?
 C7 C6 C39 120.0(3) . . ?
 C6 C7 H7 119.2 . . ?
 C8 C7 C6 121.7(3) . . ?
 C8 C7 H7 119.2 . . ?
 C7 C8 C55 120.6(3) . . ?
 C9 C8 C7 118.0(3) . . ?
 C9 C8 C55 121.2(3) . . ?
 C4 C9 H9 119.0 . . ?
 C8 C9 C4 121.9(3) . . ?
 C8 C9 H9 119.0 . . ?
 C11 C10 C1 120.1(3) . . ?
 C11 C10 C15 120.2(3) . . ?
 C15 C10 C1 119.5(3) . . ?
 C10 C11 H11 120.1 . . ?
 C10 C11 C12 119.8(3) . . ?
 C12 C11 H11 120.1 . . ?
 C11 C12 H12 119.9 . . ?
 C13 C12 C11 120.2(3) . . ?
 C13 C12 H12 119.9 . . ?
 C12 C13 C16 119.6(3) . . ?
 C14 C13 C12 119.5(3) . . ?
 C14 C13 C16 120.9(3) . . ?
 C13 C14 H14 119.8 . . ?
 C13 C14 C15 120.4(3) . . ?
 C15 C14 H14 119.8 . . ?
 C10 C15 C14 119.8(3) . . ?
 C10 C15 H15 120.1 . . ?
 C14 C15 H15 120.1 . . ?
 C13 C16 H16A 109.3 . . ?
 C13 C16 H16B 109.3 . . ?
 H16A C16 H16B 108.0 . . ?
 N6 C16 C13 111.5(3) . . ?
 N6 C16 H16A 109.3 . . ?
 N6 C16 H16B 109.3 . . ?
 C18 C17 H17 127.8 . . ?
 N6 C17 H17 127.8 . . ?
 N6 C17 C18 104.3(3) . . ?
 C17 C18 C19 129.5(3) . . ?
 N4 C18 C17 108.5(3) . . ?
 N4 C18 C19 121.9(3) . . ?
 C18 C19 H19A 109.1 . . ?
 C18 C19 H19B 109.1 . . ?
 H19A C19 H19B 107.9 . . ?
 O1 C19 C18 112.4(3) . . ?
 O1 C19 H19A 109.1 . . ?
 O1 C19 H19B 109.1 . . ?
 C21 C20 C25 120.2(3) . . ?
 O1 C20 C21 125.4(3) . . ?
 O1 C20 C25 114.4(3) . . ?
 C20 C21 H21 120.3 . . ?
 C20 C21 C22 119.5(3) . . ?
 C22 C21 H21 120.3 . . ?
 C21 C22 H22 118.9 . . ?
 C21 C22 C23 122.1(3) . . ?
 C23 C22 H22 118.9 . . ?
 C22 C23 C4 120.8(3) . . ?
 C24 C23 C4 122.3(3) . . ?
 C24 C23 C22 116.8(3) . . ?
 C23 C24 H24 118.9 . . ?
 C25 C24 C23 122.2(3) . . ?
 C25 C24 H24 118.9 . . ?
 C20 C25 H25 120.4 . . ?
 C24 C25 C20 119.3(3) . . ?
 C24 C25 H25 120.4 . . ?
 C27 C26 C2 120.5(3) . . ?
 C31 C26 C2 120.5(3) . . ?
 C31 C26 C27 118.8(3) . . ?
 C26 C27 H27 119.7 . . ?
 C28 C27 C26 120.6(3) . . ?
 C28 C27 H27 119.7 . . ?
 C27 C28 H28 119.9 . . ?
 C29 C28 C27 120.1(3) . . ?
 C29 C28 H28 119.9 . . ?
 C28 C29 C30 119.6(3) . . ?
 C28 C29 C32 120.1(3) . . ?
 C30 C29 C32 120.3(3) . . ?
 C29 C30 H30 119.7 . . ?
 C29 C30 C31 120.6(3) . . ?
 C31 C30 H30 119.7 . . ?
 C26 C31 H31 119.9 . . ?
 C30 C31 C26 120.1(3) . . ?
 C30 C31 H31 119.9 . . ?
 C29 C32 H32A 109.3 . . ?
 C29 C32 H32B 109.3 . . ?
 H32A C32 H32B 108.0 . . ?
 N9 C32 C29 111.5(3) . . ?
 N9 C32 H32A 109.3 . . ?
 N9 C32 H32B 109.3 . . ?
 C34 C33 H33 127.4 . . ?
 N9 C33 H33 127.4 . . ?
 N9 C33 C34 105.3(3) . . ?
 C33 C34 C35 131.9(3) . . ?
 N7 C34 C33 108.0(3) . . ?
 N7 C34 C35 120.0(3) . . ?
 C34 C35 H35A 108.9 . . ?
 C34 C35 H35B 108.9 . . ?
 H35A C35 H35B 107.7 . . ?
 O2 C35 C34 113.5(3) . . ?
 O2 C35 H35A 108.9 . . ?
 O2 C35 H35B 108.9 . . ?
 C37 C36 C41 120.0(3) . . ?
 O2 C36 C37 125.1(3) . . ?
 O2 C36 C41 114.9(3) . . ?
 C36 C37 H37 120.4 . . ?
 C36 C37 C38 119.2(3) . . ?
 C38 C37 H37 120.4 . . ?
 C37 C38 H38 119.2 . . ?
 C39 C38 C37 121.6(3) . . ?
 C39 C38 H38 119.2 . . ?
 C38 C39 C6 122.2(3) . . ?
 C38 C39 C40 117.6(3) . . ?
 C40 C39 C6 120.1(3) . . ?
 C39 C40 H40 119.2 . . ?
 C41 C40 C39 121.6(3) . . ?
 C41 C40 H40 119.2 . . ?
 C36 C41 C40 119.9(3) . . ?
 C36 C41 H41 120.0 . . ?
 C40 C41 H41 120.0 . . ?
 C43 C42 C3 120.3(3) . . ?
 C47 C42 C3 121.0(3) . . ?
 C47 C42 C43 118.6(3) . . ?
 C42 C43 H43 119.7 . . ?
 C44 C43 C42 120.6(3) . . ?
 C44 C43 H43 119.7 . . ?
 C43 C44 H44 119.7 . . ?
 C43 C44 C45 120.6(3) . . ?
 C45 C44 H44 119.7 . . ?
 C44 C45 C48 121.7(3) . . ?
 C46 C45 C44 118.4(3) . . ?
 C46 C45 C48 119.9(3) . . ?
 C45 C46 H46 119.6 . . ?
 C47 C46 C45 120.9(3) . . ?
 C47 C46 H46 119.6 . . ?
 C42 C47 H47 119.6 . . ?
 C46 C47 C42 120.9(3) . . ?
 C46 C47 H47 119.6 . . ?
 C45 C48 H48A 109.1 . . ?
 C45 C48 H48B 109.1 . . ?
 H48A C48 H48B 107.8 . . ?
 N12 C48 C45 112.5(3) . . ?
 N12 C48 H48A 109.1 . . ?
 N12 C48 H48B 109.1 . . ?
 C50 C49 H49 127.5 . . ?
 N12 C49 H49 127.5 . . ?
 N12 C49 C50 105.0(3) . . ?
 C49 C50 C51 130.8(3) . . ?
 N10 C50 C49 107.7(3) . . ?
 N10 C50 C51 121.4(3) . . ?
 C50 C51 H51A 109.1 . . ?
 C50 C51 H51B 109.1 . . ?
 H51A C51 H51B 107.9 . . ?
 O3 C51 C50 112.4(3) . . ?
 O3 C51 H51A 109.1 . . ?
 O3 C51 H51B 109.1 . . ?
 C53 C52 C57 119.5(3) . . ?
 O3 C52 C53 115.2(3) . . ?
 O3 C52 C57 125.3(3) . . ?
 C52 C53 H53 119.8 . . ?
 C54 C53 C52 120.4(3) . . ?
 C54 C53 H53 119.8 . . ?
 C53 C54 H54 119.4 . . ?
 C53 C54 C55 121.1(3) . . ?
 C55 C54 H54 119.4 . . ?
 C54 C55 C8 121.2(3) . . ?
 C56 C55 C8 121.9(3) . . ?
 C56 C55 C54 116.8(3) . . ?
 C55 C56 H56 118.6 . . ?
 C57 C56 C55 122.8(3) . . ?
 C57 C56 H56 118.6 . . ?
 C52 C57 H57 120.4 . . ?
 C56 C57 C52 119.2(3) . . ?
 C56 C57 H57 120.4 . . ?
 C2 N1 C1 114.4(3) . . ?
 C3 N2 C1 115.4(3) . . ?
 C3 N3 C2 114.7(3) . . ?
 N5 N4 C18 109.1(3) . . ?
 N4 N5 N6 107.3(3) . . ?
 C17 N6 C16 128.4(3) . . ?
 N5 N6 C16 120.7(3) . . ?
 N5 N6 C17 110.8(3) . . ?
 N8 N7 C34 108.7(3) . . ?
 N7 N8 N9 107.5(3) . . ?
 C33 N9 C32 130.0(3) . . ?
 N8 N9 C32 119.4(3) . . ?
 N8 N9 C33 110.5(3) . . ?
 N11 N10 C50 109.5(3) . . ?
 N10 N11 N12 106.1(3) . . ?
 C49 N12 C48 129.2(3) . . ?
 C49 N12 N11 111.7(3) . . ?
 N11 N12 C48 118.9(3) . . ?
 C20 O1 C19 117.2(3) . . ?
 C36 O2 C35 118.6(2) . . ?
 C52 O3 C51 118.1(2) . . ?
 C102 C101 C101 122.7(7) . 2_665 ?
 C102 C101 C105 120.8(6) . 2_665 ?
 C105 C101 C101 115.1(7) 2_665 2_665 ?
 C101 C102 C103 120.8(7) . . ?
 C101 C102 C108 117.9(7) . 2_665 ?
 C103 C102 C108 121.4(7) . 2_665 ?
 C102 C103 H103 119.2 . . ?
 C104 C103 C102 121.6(7) . . ?
 C104 C103 H103 119.2 . . ?
 C103 C104 H104 119.3 . . ?
 C103 C104 C105 121.4(7) . . ?
 C105 C104 H104 119.3 . . ?
 C104 C105 C101 117.3(6) . 2_665 ?
 C106 C105 C101 117.2(6) . 2_665 ?
 C106 C105 C104 124.8(6) . . ?
 C105 C106 H106 119.8 . . ?
 C105 C106 C107 120.4(6) . . ?
 C107 C106 H106 119.8 . . ?
 C106 C107 H107 118.1 . . ?
 C108 C107 C106 123.9(7) . . ?
 C108 C107 H107 118.1 . . ?
 C102 C108 H108 120.8 2_665 . ?
 C107 C108 C102 118.4(7) . 2_665 ?
 C107 C108 H108 120.8 . . ?
 C201 C201 H20A 109.9 2 . ?
 C201 C201 H20B 109.9 2 . ?
 C201 C201 Cl21 108.7(3) 2 . ?
 H20A C201 H20B 108.3 . . ?
 Cl21 C201 H20A 109.9 . . ?
 Cl21 C201 H20B 109.9 . . ?
 H30A C301 H30B 107.8 . . ?
 C302 C301 H30A 109.0 . . ?
 C302 C301 H30B 109.0 . . ?
 C302 C301 Cl31 112.7(9) . . ?
 Cl31 C301 H30A 109.0 . . ?
 Cl31 C301 H30B 109.0 . . ?
 C301 C302 H30C 110.0 . . ?
 C301 C302 H30D 110.0 . . ?
 C301 C302 Cl32 108.7(9) . . ?
 H30C C302 H30D 108.3 . . ?
 Cl32 C302 H30C 110.0 . . ?
 Cl32 C302 H30D 110.0 . . ?
 H31A C31A H31B 108.3 . . ?
 C32A C31A H31A 110.0 . . ?
 C32A C31A H31B 110.0 . . ?
 C32A C31A Cl1A 108.7(9) . . ?
 Cl1A C31A H31A 110.0 . . ?
 Cl1A C31A H31B 110.0 . . ?
 C31A C32A H32C 109.3 . . ?
 C31A C32A H32D 109.3 . . ?
 C31A C32A Cl2A 111.8(10) . . ?
 H32C C32A H32D 107.9 . . ?
 Cl2A C32A H32C 109.3 . . ?
 Cl2A C32A H32D 109.3 . . ?
 H40A C401 H40B 110.2 . . ?
 C402 C401 H40A 112.7 . . ?
 C402 C401 H40B 112.7 . . ?
 C402 C401 Cl41 95.3(7) . . ?
 Cl41 C401 H40A 112.7 . . ?
 Cl41 C401 H40B 112.7 . . ?
 C401 C402 H40C 100.8 . . ?
 C401 C402 H40D 100.8 . . ?
 C401 C402 Cl42 144.4(8) . . ?
 H40C C402 H40D 104.4 . . ?
 Cl42 C402 H40C 100.8 . . ?
 Cl42 C402 H40D 100.8 . . ?

loop_
  _geom_torsion_atom_site_label_1
  _geom_torsion_atom_site_label_2
  _geom_torsion_atom_site_label_3
  _geom_torsion_atom_site_label_4
  _geom_torsion
  _geom_torsion_site_symmetry_1
  _geom_torsion_site_symmetry_2
  _geom_torsion_site_symmetry_3
  _geom_torsion_site_symmetry_4
  _geom_torsion_publ_flag
 C1 C10 C11 C12 -173.3(3) . . . . ?
 C1 C10 C15 C14 174.2(3) . . . . ?
 C2 C26 C27 C28 -172.7(4) . . . . ?
 C2 C26 C31 C30 172.0(4) . . . . ?
 C3 C42 C43 C44 -176.9(4) . . . . ?
 C3 C42 C47 C46 177.7(3) . . . . ?
 C4 C5 C6 C7 0.9(5) . . . . ?
 C4 C5 C6 C39 177.1(3) . . . . ?
 C4 C23 C24 C25 174.3(3) . . . . ?
 C5 C4 C9 C8 -0.7(5) . . . . ?
 C5 C4 C23 C22 153.8(3) . . . . ?
 C5 C4 C23 C24 -21.4(5) . . . . ?
 C5 C6 C7 C8 -0.3(5) . . . . ?
 C5 C6 C39 C38 -33.6(5) . . . . ?
 C5 C6 C39 C40 148.4(3) . . . . ?
 C6 C7 C8 C9 -0.7(5) . . . . ?
 C6 C7 C8 C55 174.8(3) . . . . ?
 C6 C39 C40 C41 178.4(3) . . . . ?
 C7 C6 C39 C38 142.6(3) . . . . ?
 C7 C6 C39 C40 -35.4(5) . . . . ?
 C7 C8 C9 C4 1.3(5) . . . . ?
 C7 C8 C55 C54 34.7(5) . . . . ?
 C7 C8 C55 C56 -142.7(4) . . . . ?
 C8 C55 C56 C57 176.0(3) . . . . ?
 C9 C4 C5 C6 -0.4(5) . . . . ?
 C9 C4 C23 C22 -21.6(5) . . . . ?
 C9 C4 C23 C24 163.3(3) . . . . ?
 C9 C8 C55 C54 -149.9(4) . . . . ?
 C9 C8 C55 C56 32.7(5) . . . . ?
 C10 C1 N1 C2 173.7(3) . . . . ?
 C10 C1 N2 C3 -173.3(3) . . . . ?
 C10 C11 C12 C13 -0.7(5) . . . . ?
 C11 C10 C15 C14 0.1(5) . . . . ?
 C11 C12 C13 C14 -0.2(5) . . . . ?
 C11 C12 C13 C16 -177.6(3) . . . . ?
 C12 C13 C14 C15 1.1(5) . . . . ?
 C12 C13 C16 N6 -109.7(4) . . . . ?
 C13 C14 C15 C10 -1.0(5) . . . . ?
 C13 C16 N6 C17 92.0(4) . . . . ?
 C13 C16 N6 N5 -83.4(4) . . . . ?
 C14 C13 C16 N6 73.0(4) . . . . ?
 C15 C10 C11 C12 0.8(5) . . . . ?
 C16 C13 C14 C15 178.5(3) . . . . ?
 C17 C18 C19 O1 -40.6(5) . . . . ?
 C17 C18 N4 N5 -0.8(4) . . . . ?
 C18 C17 N6 C16 -176.1(3) . . . . ?
 C18 C17 N6 N5 -0.3(3) . . . . ?
 C18 C19 O1 C20 -67.0(4) . . . . ?
 C18 N4 N5 N6 0.6(3) . . . . ?
 C19 C18 N4 N5 177.5(3) . . . . ?
 C20 C21 C22 C23 0.7(5) . . . . ?
 C21 C20 C25 C24 0.7(5) . . . . ?
 C21 C20 O1 C19 -9.2(5) . . . . ?
 C21 C22 C23 C4 -175.0(3) . . . . ?
 C21 C22 C23 C24 0.5(5) . . . . ?
 C22 C23 C24 C25 -1.0(5) . . . . ?
 C23 C4 C5 C6 -175.8(3) . . . . ?
 C23 C4 C9 C8 174.7(3) . . . . ?
 C23 C24 C25 C20 0.5(5) . . . . ?
 C25 C20 C21 C22 -1.3(5) . . . . ?
 C25 C20 O1 C19 173.0(3) . . . . ?
 C26 C2 N1 C1 -174.2(3) . . . . ?
 C26 C2 N3 C3 175.1(3) . . . . ?
 C26 C27 C28 C29 0.6(6) . . . . ?
 C27 C26 C31 C30 -3.0(6) . . . . ?
 C27 C28 C29 C30 -2.7(6) . . . . ?
 C27 C28 C29 C32 176.0(4) . . . . ?
 C28 C29 C30 C31 1.9(6) . . . . ?
 C28 C29 C32 N9 -120.4(4) . . . . ?
 C29 C30 C31 C26 0.9(7) . . . . ?
 C29 C32 N9 C33 68.6(4) . . . . ?
 C29 C32 N9 N8 -108.4(3) . . . . ?
 C30 C29 C32 N9 58.3(5) . . . . ?
 C31 C26 C27 C28 2.2(6) . . . . ?
 C32 C29 C30 C31 -176.8(4) . . . . ?
 C33 C34 C35 O2 -16.4(5) . . . . ?
 C33 C34 N7 N8 -0.2(4) . . . . ?
 C34 C33 N9 C32 -176.8(3) . . . . ?
 C34 C33 N9 N8 0.5(3) . . . . ?
 C34 C35 O2 C36 -80.4(3) . . . . ?
 C34 N7 N8 N9 0.5(4) . . . . ?
 C35 C34 N7 N8 176.9(3) . . . . ?
 C36 C37 C38 C39 -1.2(5) . . . . ?
 C37 C36 C41 C40 2.8(5) . . . . ?
 C37 C36 O2 C35 14.0(5) . . . . ?
 C37 C38 C39 C6 -176.5(3) . . . . ?
 C37 C38 C39 C40 1.6(5) . . . . ?
 C38 C39 C40 C41 0.3(5) . . . . ?
 C39 C6 C7 C8 -176.6(3) . . . . ?
 C39 C40 C41 C36 -2.4(5) . . . . ?
 C41 C36 C37 C38 -1.0(5) . . . . ?
 C41 C36 O2 C35 -166.9(3) . . . . ?
 C42 C3 N2 C1 176.0(3) . . . . ?
 C42 C3 N3 C2 -177.3(3) . . . . ?
 C42 C43 C44 C45 -1.5(6) . . . . ?
 C43 C42 C47 C46 0.5(5) . . . . ?
 C43 C44 C45 C46 1.8(6) . . . . ?
 C43 C44 C45 C48 -177.7(4) . . . . ?
 C44 C45 C46 C47 -1.0(6) . . . . ?
 C44 C45 C48 N12 -52.4(6) . . . . ?
 C45 C46 C47 C42 -0.1(6) . . . . ?
 C45 C48 N12 C49 -46.9(6) . . . . ?
 C45 C48 N12 N11 139.1(4) . . . . ?
 C46 C45 C48 N12 128.1(4) . . . . ?
 C47 C42 C43 C44 0.4(6) . . . . ?
 C48 C45 C46 C47 178.5(4) . . . . ?
 C49 C50 C51 O3 -22.7(5) . . . . ?
 C49 C50 N10 N11 -0.3(4) . . . . ?
 C50 C49 N12 C48 -174.5(3) . . . . ?
 C50 C49 N12 N11 -0.1(4) . . . . ?
 C50 C51 O3 C52 83.2(3) . . . . ?
 C50 N10 N11 N12 0.2(3) . . . . ?
 C51 C50 N10 N11 -179.4(3) . . . . ?
 C52 C53 C54 C55 0.3(6) . . . . ?
 C53 C52 C57 C56 0.3(5) . . . . ?
 C53 C52 O3 C51 179.7(3) . . . . ?
 C53 C54 C55 C8 -176.6(3) . . . . ?
 C53 C54 C55 C56 1.0(5) . . . . ?
 C54 C55 C56 C57 -1.6(6) . . . . ?
 C55 C8 C9 C4 -174.3(3) . . . . ?
 C55 C56 C57 C52 1.0(6) . . . . ?
 C57 C52 C53 C54 -0.9(6) . . . . ?
 C57 C52 O3 C51 0.2(5) . . . . ?
 N1 C1 C10 C11 -9.1(5) . . . . ?
 N1 C1 C10 C15 176.8(3) . . . . ?
 N1 C1 N2 C3 2.6(5) . . . . ?
 N1 C2 C26 C27 -171.1(3) . . . . ?
 N1 C2 C26 C31 14.1(5) . . . . ?
 N1 C2 N3 C3 0.2(5) . . . . ?
 N2 C1 C10 C11 167.1(3) . . . . ?
 N2 C1 C10 C15 -7.0(5) . . . . ?
 N2 C1 N1 C2 -2.1(5) . . . . ?
 N2 C3 C42 C43 -7.4(5) . . . . ?
 N2 C3 C42 C47 175.4(3) . . . . ?
 N2 C3 N3 C2 0.4(5) . . . . ?
 N3 C2 C26 C27 13.6(5) . . . . ?
 N3 C2 C26 C31 -161.2(3) . . . . ?
 N3 C2 N1 C1 0.6(5) . . . . ?
 N3 C3 C42 C43 170.5(3) . . . . ?
 N3 C3 C42 C47 -6.7(5) . . . . ?
 N3 C3 N2 C1 -1.7(5) . . . . ?
 N4 C18 C19 O1 141.5(3) . . . . ?
 N4 N5 N6 C16 176.0(3) . . . . ?
 N4 N5 N6 C17 -0.1(3) . . . . ?
 N6 C17 C18 C19 -177.5(3) . . . . ?
 N6 C17 C18 N4 0.7(3) . . . . ?
 N7 C34 C35 O2 167.3(3) . . . . ?
 N7 N8 N9 C32 177.0(3) . . . . ?
 N7 N8 N9 C33 -0.6(4) . . . . ?
 N9 C33 C34 C35 -176.8(3) . . . . ?
 N9 C33 C34 N7 -0.2(3) . . . . ?
 N10 C50 C51 O3 156.1(3) . . . . ?
 N10 N11 N12 C48 174.9(3) . . . . ?
 N10 N11 N12 C49 -0.1(4) . . . . ?
 N12 C49 C50 C51 179.2(3) . . . . ?
 N12 C49 C50 N10 0.3(4) . . . . ?
 O1 C20 C21 C22 -178.9(3) . . . . ?
 O1 C20 C25 C24 178.6(3) . . . . ?
 O2 C36 C37 C38 178.0(3) . . . . ?
 O2 C36 C41 C40 -176.3(3) . . . . ?
 O3 C52 C53 C54 179.5(3) . . . . ?
 O3 C52 C57 C56 179.8(3) . . . . ?
 C101 C101 C102 C103 9.9(11) 2_665 . . . ?
 C101 C101 C102 C108 -171.0(7) 2_665 . . 2_665 ?
 C101 C102 C103 C104 -1.5(11) . . . . ?
 C101 C105 C106 C107 13.4(9) 2_665 . . . ?
 C102 C103 C104 C105 -2.2(11) . . . . ?
 C103 C104 C105 C101 -2.3(9) . . . 2_665 ?
 C103 C104 C105 C106 -172.0(7) . . . . ?
 C104 C105 C106 C107 -176.9(6) . . . . ?
 C105 C101 C102 C103 175.3(6) 2_665 . . . ?
 C105 C101 C102 C108 -5.5(9) 2_665 . . 2_665 ?
 C105 C106 C107 C108 -5.6(11) . . . . ?
 C106 C107 C108 C102 -2.8(11) . . . 2_665 ?
 C108 C102 C103 C104 179.4(7) 2_665 . . . ?
 Cl31 C301 C302 Cl32 -173.9(5) . . . . ?
 Cl1A C31A C32A Cl2A -70.3(15) . . . . ?
 Cl41 C401 C402 Cl42 -131.8(12) . . . . ?

_smtbx_masks_special_details       ?
loop_
  _smtbx_masks_void_nr
  _smtbx_masks_void_average_x
  _smtbx_masks_void_average_y
  _smtbx_masks_void_average_z
  _smtbx_masks_void_volume
  _smtbx_masks_void_count_electrons
  _smtbx_masks_void_content
 1 0.222 0.680 0.511 7.2 0.0 ?
 2 0.500 0.000 0.500 179.0 58.7 ?
 3 0.460 0.821 0.852 10.9 1.0 ?
 4 0.540 0.179 0.148 10.9 0.9 ?
 5 0.778 0.320 0.489 7.2 1.2 ?

_smtbx_masks_void_probe_radius     1.2
_smtbx_masks_void_truncation_radius  1.2
_shelx_res_file
;
TITL cc3_038_gaussian_a.res in P-1
    aaa.res
    created by SHELXL-2019/3 at 18:27:51 on 07-Jan-2026
REM Old TITL CC3_038_Gaussian in P-1
REM SHELXT solution in P-1: R1 0.215, Rweak 0.012, Alpha 0.052
REM <I/s> 0.000 for 0 systematic absences, Orientation as input
REM Formula found by SHELXT: C74 N10 O6 Cl
CELL 1.54184 12.9478 14.8175 17.219 81.64 83.058 89.239
ZERR 2 0.0002 0.0003 0.0003 0.002 0.002 0.002
LATT 1
SFAC C H Cl N O
UNIT 138 110 8 24 6
DFIX 1.75 Cl31 C301 C302 Cl32
DANG 2.68 Cl31 C302 C301 Cl32
DFIX 1.53 C301 C302
RIGU C301 C302 Cl31 Cl32
SIMU C301 C302 Cl31 Cl32
SADI Cl31 C301 Cl32 C302
SADI 0.04 Cl31 C302 Cl32 C301
DFIX 1.75 Cl1A C31A C32A Cl2A
DANG 2.68 0.02 Cl1A C32A C31A Cl2A
DFIX 1.53 C31A C32A
RIGU C31A C32A Cl1A Cl2A
SIMU C31A C32A Cl1A Cl2A
SADI Cl1A C31A Cl2A C32A
SADI 0.04 Cl1A C32A Cl2A C31A
DFIX 1.75 Cl42 C402 C401 Cl41
DANG 2.68 Cl42 C401 C402 Cl41
DFIX 1.53 C402 C401
RIGU C401 > Cl42
SIMU C401 > Cl42
SADI Cl42 C402 Cl41 C401
SADI 0.04 Cl42 C401 Cl41 C402
DELU C101 > C108
EADP C401 C402
SIMU 0.02 0.04 30 C201 C301 C302 C31A C32A C401 C402
SIMU 0.02 0.04 30 Cl21 Cl31 Cl32 Cl1A Cl2A Cl41 Cl42
DFIX 2.55 0.01 C31A C1

L.S. 20
PLAN  8
SIZE 0.06 0.14 0.21
TEMP -173
CONF
BOND
LIST 4
MORE -1
BOND $H
ABIN
fmap 2
acta
OMIT -6 -1 2
OMIT -3 10 3
OMIT -2 3 3
OMIT -1 0 3
OMIT -1 0 4
OMIT -1 3 1
OMIT 0 -1 1
OMIT 1 0 0
OMIT 1 1 9
OMIT 1 4 1
OMIT 2 -3 1
OMIT 2 0 9
OMIT 5 0 3
REM <olex2.extras>
REM <HklSrc "%.\\AAA.hkl">
REM </olex2.extras>

WGHT    0.200000
FVAR       0.27774   0.66968
C1    1    0.541389    0.414927    0.359287    11.00000    0.03133    0.03238 =
         0.02467   -0.00383   -0.00014    0.00414
C2    1    0.441907    0.540758    0.344556    11.00000    0.03226    0.03054 =
         0.02325   -0.00143    0.00199    0.00319
C3    1    0.421518    0.443836    0.458948    11.00000    0.03493    0.03095 =
         0.02420   -0.00213    0.00058    0.00469
C4    1    0.190452    0.136239    0.240848    11.00000    0.03499    0.03047 =
         0.02441   -0.00128   -0.00143    0.00228
C5    1    0.158487    0.216342    0.197049    11.00000    0.03472    0.03106 =
         0.02429   -0.00260    0.00053    0.00500
AFIX  43
H5    2    0.188742    0.233625    0.143967    11.00000   -1.20000
AFIX   0
C6    1    0.081944    0.271393    0.231041    11.00000    0.03233    0.03020 =
         0.02331   -0.00099    0.00018    0.00393
C7    1    0.039336    0.245400    0.309777    11.00000    0.03345    0.03275 =
         0.02502   -0.00257   -0.00023    0.00773
AFIX  43
H7    2   -0.012256    0.282712    0.333058    11.00000   -1.20000
AFIX   0
C8    1    0.070856    0.165880    0.354971    11.00000    0.03236    0.03802 =
         0.02656   -0.00060   -0.00011    0.00182
C9    1    0.145424    0.112052    0.319309    11.00000    0.03425    0.03312 =
         0.02693   -0.00124   -0.00021    0.00559
AFIX  43
H9    2    0.166619    0.057209    0.348881    11.00000   -1.20000
AFIX   0
C10   1    0.617313    0.350665    0.325351    11.00000    0.03070    0.03539 =
         0.02873   -0.00546    0.00218    0.00404
C11   1    0.650637    0.363294    0.245083    11.00000    0.03357    0.03253 =
         0.02905   -0.00200    0.00268    0.00459
AFIX  43
H11   2    0.631020    0.416475    0.212397    11.00000   -1.20000
AFIX   0
C12   1    0.713430    0.297394    0.212124    11.00000    0.03394    0.03654 =
         0.03025   -0.00457    0.00933    0.00059
AFIX  43
H12   2    0.735690    0.305635    0.156920    11.00000   -1.20000
AFIX   0
C13   1    0.743309    0.219806    0.260108    11.00000    0.02549    0.03468 =
         0.03609   -0.00603    0.00586    0.00375
C14   1    0.710744    0.208454    0.340756    11.00000    0.03717    0.03256 =
         0.03709   -0.00160    0.00351    0.00825
AFIX  43
H14   2    0.731956    0.156209    0.373800    11.00000   -1.20000
AFIX   0
C15   1    0.647060    0.273282    0.373594    11.00000    0.04082    0.03571 =
         0.02937   -0.00153    0.00488    0.00728
AFIX  43
H15   2    0.624042    0.264693    0.428686    11.00000   -1.20000
AFIX   0
C16   1    0.814497    0.151168    0.224181    11.00000    0.02867    0.03145 =
         0.04306   -0.00852    0.00769    0.00097
AFIX  23
H16A  2    0.843173    0.177516    0.169817    11.00000   -1.20000
H16B  2    0.873442    0.137949    0.255674    11.00000   -1.20000
AFIX   0
C17   1    0.710168    0.042386    0.162628    11.00000    0.03391    0.03295 =
         0.02855   -0.00264    0.00304    0.00645
AFIX  43
H17   2    0.706725    0.075992    0.111640    11.00000   -1.20000
AFIX   0
C18   1    0.666298   -0.041270    0.193081    11.00000    0.03211    0.02923 =
         0.03032   -0.00491    0.00264    0.00674
C19   1    0.605326   -0.103661    0.154554    11.00000    0.03541    0.02989 =
         0.03832   -0.00537   -0.00090    0.00806
AFIX  23
H19A  2    0.654071   -0.138677    0.121588    11.00000   -1.20000
H19B  2    0.565958   -0.147706    0.195977    11.00000   -1.20000
AFIX   0
C20   1    0.452037   -0.012073    0.143950    11.00000    0.03085    0.03011 =
         0.02995   -0.00607    0.00051    0.00131
C21   1    0.424709   -0.021590    0.224725    11.00000    0.03511    0.03218 =
         0.03030    0.00058    0.00045    0.00485
AFIX  43
H21   2    0.464337   -0.059607    0.259240    11.00000   -1.20000
AFIX   0
C22   1    0.338699    0.024921    0.255173    11.00000    0.03877    0.03671 =
         0.02309    0.00192    0.00240    0.00786
AFIX  43
H22   2    0.320866    0.018558    0.310862    11.00000   -1.20000
AFIX   0
C23   1    0.277235    0.081108    0.206134    11.00000    0.03455    0.02758 =
         0.02638    0.00046    0.00032    0.00418
C24   1    0.306223    0.087702    0.124619    11.00000    0.03992    0.02724 =
         0.02585    0.00016   -0.00063    0.00514
AFIX  43
H24   2    0.265678    0.124265    0.089807    11.00000   -1.20000
AFIX   0
C25   1    0.392104    0.042688    0.092932    11.00000    0.03859    0.02839 =
         0.02571   -0.00165    0.00115    0.00071
AFIX  43
H25   2    0.410281    0.048786    0.037287    11.00000   -1.20000
AFIX   0
C26   1    0.404203    0.621339    0.293902    11.00000    0.03128    0.03332 =
         0.02401   -0.00106    0.00240    0.00519
C27   1    0.335795    0.682646    0.326580    11.00000    0.06033    0.03811 =
         0.02368   -0.00369    0.00668    0.01439
AFIX  43
H27   2    0.319285    0.676990    0.382355    11.00000   -1.20000
AFIX   0
C28   1    0.291437    0.752004    0.278452    11.00000    0.05074    0.03564 =
         0.03097   -0.00259    0.00330    0.01772
AFIX  43
H28   2    0.245297    0.793901    0.301375    11.00000   -1.20000
AFIX   0
C29   1    0.314153    0.760228    0.197549    11.00000    0.03301    0.02810 =
         0.03186   -0.00120   -0.00829    0.00338
C30   1    0.384444    0.701594    0.164803    11.00000    0.06378    0.05166 =
         0.02383   -0.00055   -0.00004    0.02330
AFIX  43
H30   2    0.401769    0.708439    0.109049    11.00000   -1.20000
AFIX   0
C31   1    0.430128    0.632718    0.212412    11.00000    0.05438    0.04982 =
         0.02533   -0.00060    0.00308    0.02649
AFIX  43
H31   2    0.479253    0.593230    0.189261    11.00000   -1.20000
AFIX   0
C32   1    0.259982    0.832624    0.144499    11.00000    0.04109    0.02577 =
         0.04523    0.00045   -0.01526    0.00511
AFIX  23
H32A  2    0.211848    0.867815    0.177752    11.00000   -1.20000
H32B  2    0.312616    0.875457    0.113269    11.00000   -1.20000
AFIX   0
C33   1    0.115363    0.739567    0.106404    11.00000    0.03187    0.03185 =
         0.02061    0.00149    0.00189    0.00411
AFIX  43
H33   2    0.075106    0.722688    0.156200    11.00000   -1.20000
AFIX   0
C34   1    0.097848    0.716042    0.035097    11.00000    0.03221    0.02951 =
         0.02320   -0.00169    0.00008    0.00755
C35   1    0.012346    0.663003    0.011567    11.00000    0.03807    0.02927 =
         0.02202    0.00121   -0.00248    0.00355
AFIX  23
H35A  2   -0.033949    0.705864   -0.017316    11.00000   -1.20000
H35B  2    0.042990    0.621496   -0.025096    11.00000   -1.20000
AFIX   0
C36   1   -0.010409    0.528115    0.108783    11.00000    0.03582    0.02569 =
         0.02607   -0.00503   -0.00329    0.00359
C37   1    0.091403    0.498919    0.094056    11.00000    0.03136    0.03038 =
         0.02389   -0.00095    0.00069    0.00393
AFIX  43
H37   2    0.140684    0.535911    0.058321    11.00000   -1.20000
AFIX   0
C38   1    0.120763    0.413963    0.132635    11.00000    0.03282    0.03355 =
         0.02468   -0.00155    0.00308    0.00638
AFIX  43
H38   2    0.190127    0.393453    0.121801    11.00000   -1.20000
AFIX   0
C39   1    0.050622    0.359177    0.186332    11.00000    0.03390    0.02916 =
         0.02335   -0.00333   -0.00133    0.00483
C40   1   -0.051144    0.390412    0.199303    11.00000    0.03071    0.02958 =
         0.02922   -0.00496    0.00379    0.00045
AFIX  43
H40   2   -0.100372    0.354326    0.235853    11.00000   -1.20000
AFIX   0
C41   1   -0.082307    0.472951    0.160123    11.00000    0.03026    0.02870 =
         0.02705   -0.00766    0.00110    0.00361
AFIX  43
H41   2   -0.152746    0.491673    0.168426    11.00000   -1.20000
AFIX   0
C42   1    0.364477    0.415430    0.538915    11.00000    0.03706    0.03152 =
         0.02350   -0.00358    0.00534    0.00041
C43   1    0.381814    0.329479    0.580904    11.00000    0.04808    0.03150 =
         0.02614   -0.00272    0.00341    0.00613
AFIX  43
H43   2    0.432735    0.290377    0.559262    11.00000   -1.20000
AFIX   0
C44   1    0.325851    0.301195    0.653110    11.00000    0.06355    0.02633 =
         0.03146   -0.00020    0.00847    0.00154
AFIX  43
H44   2    0.337241    0.242115    0.680389    11.00000   -1.20000
AFIX   0
C45   1    0.251916    0.358764    0.687044    11.00000    0.04955    0.03395 =
         0.02299   -0.00294    0.00999   -0.00355
C46   1    0.234761    0.444090    0.644603    11.00000    0.04218    0.03352 =
         0.02920   -0.00552    0.00590    0.00208
AFIX  43
H46   2    0.184269    0.483547    0.666251    11.00000   -1.20000
AFIX   0
C47   1    0.289718    0.471773    0.572139    11.00000    0.03978    0.03351 =
         0.02911   -0.00022    0.00397    0.00543
AFIX  43
H47   2    0.276742    0.530116    0.544144    11.00000   -1.20000
AFIX   0
C48   1    0.192593    0.330860    0.767129    11.00000    0.08017    0.03432 =
         0.02905   -0.00831    0.01931   -0.01525
AFIX  23
H48A  2    0.240893    0.328548    0.807764    11.00000   -1.20000
H48B  2    0.139160    0.377419    0.777551    11.00000   -1.20000
AFIX   0
C49   1    0.084558    0.209828    0.724224    11.00000    0.06455    0.02954 =
         0.02093    0.00376    0.00841    0.00469
AFIX  43
H49   2    0.071891    0.238584    0.673269    11.00000   -1.20000
AFIX   0
C50   1    0.048197    0.126672    0.762666    11.00000    0.03678    0.03144 =
         0.02151   -0.00041    0.01026    0.00787
C51   1   -0.020167    0.058914    0.738487    11.00000    0.03888    0.03277 =
         0.02092    0.00137    0.00419    0.00650
AFIX  23
H51A  2    0.023358    0.010543    0.717293    11.00000   -1.20000
H51B  2   -0.065925    0.030019    0.785519    11.00000   -1.20000
AFIX   0
C52   1   -0.040233    0.111385    0.602237    11.00000    0.03509    0.03132 =
         0.02324    0.00174    0.00521    0.00648
C53   1   -0.105682    0.150347    0.548110    11.00000    0.03376    0.04534 =
         0.02959    0.00217    0.00284    0.01270
AFIX  43
H53   2   -0.174965    0.165875    0.566199    11.00000   -1.20000
AFIX   0
C54   1   -0.070363    0.166613    0.468000    11.00000    0.03552    0.04256 =
         0.02683    0.00337    0.00321    0.00925
AFIX  43
H54   2   -0.115857    0.193452    0.431874    11.00000   -1.20000
AFIX   0
C55   1    0.031495    0.144095    0.439358    11.00000    0.03595    0.03209 =
         0.02444    0.00059    0.00056    0.00807
C56   1    0.094376    0.103451    0.495203    11.00000    0.03529    0.03699 =
         0.02996    0.00219    0.00330    0.00952
AFIX  43
H56   2    0.163034    0.086083    0.477272    11.00000   -1.20000
AFIX   0
C57   1    0.060989    0.087521    0.575128    11.00000    0.03383    0.03548 =
         0.03040    0.00199    0.00175    0.00997
AFIX  43
H57   2    0.106352    0.060616    0.611329    11.00000   -1.20000
AFIX   0
N1    4    0.518145    0.491027    0.312345    11.00000    0.03312    0.03335 =
         0.02376   -0.00237    0.00159    0.00529
N2    4    0.496869    0.389416    0.433324    11.00000    0.03441    0.03165 =
         0.02442   -0.00179    0.00464    0.00451
N3    4    0.390736    0.520530    0.417418    11.00000    0.03635    0.03357 =
         0.02119   -0.00163    0.00365    0.00626
N4    4    0.689304   -0.063814    0.268154    11.00000    0.03961    0.03243 =
         0.02907   -0.00202    0.00332    0.00280
N5    4    0.746447    0.001107    0.285576    11.00000    0.04127    0.03467 =
         0.02954   -0.00299   -0.00078    0.00990
N6    4    0.759316    0.065939    0.221751    11.00000    0.03082    0.02784 =
         0.03131   -0.00371    0.00455    0.00478
N7    4    0.173601    0.754761   -0.020528    11.00000    0.03891    0.05174 =
         0.02463   -0.00083    0.00237   -0.00364
N8    4    0.236781    0.801400    0.013944    11.00000    0.03947    0.05073 =
         0.02758    0.00501   -0.00118   -0.00506
N9    4    0.201803    0.791715    0.090890    11.00000    0.03328    0.02648 =
         0.02631    0.00227   -0.00472    0.00499
N10   4    0.085041    0.112612    0.834182    11.00000    0.03504    0.03415 =
         0.02919    0.00395    0.00470    0.00315
N11   4    0.142769    0.182942    0.841420    11.00000    0.03948    0.03151 =
         0.02962   -0.00053    0.00967    0.00305
N12   4    0.141680    0.241574    0.774070    11.00000    0.05413    0.02809 =
         0.02579    0.00070    0.01454    0.00024
O1    5    0.534114   -0.055228    0.106092    11.00000    0.03795    0.03459 =
         0.02918   -0.00676    0.00062    0.00886
O2    5   -0.048417    0.610475    0.076959    11.00000    0.03233    0.02572 =
         0.03035   -0.00073   -0.00235    0.00626
O3    5   -0.083338    0.099219    0.679633    11.00000    0.03765    0.03720 =
         0.02429    0.00396    0.00603    0.00957

C101  1    0.529620    0.540392    0.006913    11.00000    0.06099    0.08623 =
         0.05187   -0.00764   -0.00058   -0.00064
C102  1    0.499133    0.625281   -0.013252    11.00000    0.08098    0.10009 =
         0.07658   -0.01800    0.00809    0.00647
C103  1    0.400810    0.643441   -0.037804    11.00000    0.08329    0.10447 =
         0.07155   -0.01344   -0.00381    0.00820
AFIX  43
H103  2    0.380057    0.704986   -0.050776    11.00000   -1.20000
AFIX   0
C104  1    0.334350    0.575186   -0.043529    11.00000    0.08363    0.10513 =
         0.07397    0.00323   -0.00146    0.01157
AFIX  43
H104  2    0.267275    0.590051   -0.058566    11.00000   -1.20000
AFIX   0
C105  1    0.363883    0.479184   -0.027018    11.00000    0.05253    0.10448 =
         0.04991   -0.01440    0.01170   -0.00782
C106  1    0.306851    0.407627   -0.040163    11.00000    0.07429    0.10770 =
         0.08685   -0.01440   -0.02308   -0.00684
AFIX  43
H106  2    0.244540    0.418624   -0.063968    11.00000   -1.20000
AFIX   0
C107  1    0.338606    0.320056   -0.019351    11.00000    0.06685    0.09075 =
         0.06321   -0.02590    0.01724   -0.01044
AFIX  43
H107  2    0.293715    0.271829   -0.024959    11.00000   -1.20000
AFIX   0
C108  1    0.427072    0.298741    0.007807    11.00000    0.12821    0.08047 =
         0.09032   -0.00557   -0.00503    0.00950
AFIX  43
H108  2    0.444429    0.236868    0.023727    11.00000   -1.20000
AFIX   0

C201  1   -0.032698    0.038699    0.012570    11.00000    0.03671    0.03521 =
         0.02729    0.00396    0.00112    0.01051
AFIX  23
H20A  2   -0.099515    0.015020    0.042111    11.00000   -1.20000
H20B  2   -0.047953    0.081248   -0.034495    11.00000   -1.20000
AFIX   0
CL21  3    0.037113    0.097226    0.074241    11.00000    0.04823    0.03416 =
         0.03142    0.00010   -0.00261    0.00472

PART 1
C301  1    0.395707    0.267704    0.266857    21.00000    0.09831    0.09893 =
         0.11639   -0.01517   -0.03684   -0.03481
AFIX  23
H30A  2    0.373889    0.213878    0.244804    21.00000   -1.20000
H30B  2    0.470342    0.260593    0.273708    21.00000   -1.20000
AFIX   0
C302  1    0.337357    0.270115    0.341885    21.00000    0.10490    0.10828 =
         0.12265   -0.04493   -0.03981   -0.04470
AFIX  23
H30C  2    0.261989    0.269505    0.336949    21.00000   -1.20000
H30D  2    0.353592    0.326641    0.362455    21.00000   -1.20000
AFIX   0
CL31  3    0.379269    0.369224    0.197527    21.00000    0.08362    0.12940 =
         0.10483    0.02382   -0.04980   -0.04326
CL32  3    0.372007    0.167487    0.411640    21.00000    0.06845    0.16581 =
         0.11880   -0.05945   -0.00811   -0.02585
PART 2
C31A  1    0.426975    0.320798    0.291581   -21.00000    0.12500    0.09411 =
         0.10144   -0.01641   -0.00869   -0.01178
AFIX  23
H31A  2    0.477699    0.320240    0.243778   -21.00000   -1.20000
H31B  2    0.459766    0.351426    0.329848   -21.00000   -1.20000
AFIX   0
C32A  1    0.397020    0.224875    0.327487   -21.00000    0.08469    0.08135 =
         0.07262   -0.02624   -0.00689   -0.00755
AFIX  23
H32C  2    0.460705    0.187681    0.331826   -21.00000   -1.20000
H32D  2    0.354588    0.198192    0.292343   -21.00000   -1.20000
AFIX   0
CL1A  3    0.315634    0.379272    0.266686   -21.00000    0.12444    0.20392 =
         0.18064   -0.05710   -0.02753   -0.07287
CL2A  3    0.326471    0.220665    0.421013   -21.00000    0.11608    0.13999 =
         0.10244   -0.00944   -0.01419   -0.07314

PART -1
C401  1   -0.021698    0.416944    0.432577    10.50000    0.11093    0.04239 =
         0.05433   -0.03005   -0.01309    0.00786
AFIX  23
H40A  2   -0.060900    0.371505    0.410798    10.50000   -1.20000
H40B  2   -0.069618    0.450803    0.467136    10.50000   -1.20000
AFIX   0
C402  1    0.051563    0.485874    0.362431    10.50000    0.11093    0.04239 =
         0.05433   -0.03005   -0.01309    0.00786
AFIX  23
H40C  2    0.052145    0.451732    0.317048    10.50000   -1.20000
H40D  2    0.121222    0.474953    0.380078    10.50000   -1.20000
AFIX   0
CL41  3    0.088938    0.366032    0.482191    10.50000    0.20246    0.14909 =
         0.17778   -0.04431   -0.03079   -0.05640
CL42  3    0.066219    0.597059    0.313769    10.50000    0.12132    0.12051 =
         0.11517    0.04596   -0.06289   -0.04930
HKLF 4


REM  cc3_038_gaussian_a.res in P-1
REM wR2 = 0.3701, GooF = S = 1.702, Restrained GooF = 1.768 for all data
REM R1 = 0.1083 for 11048 Fo > 4sig(Fo) and 0.1171 for all 12909 data
REM 842 parameters refined using 356 restraints

END

WGHT      0.2000      0.0000

REM Highest difference peak  2.675,  deepest hole -1.455,  1-sigma level  0.130
Q1    1   0.1206  0.5241  0.3098  11.00000  0.05    2.68
Q2    1   0.1163  0.4690  0.4195  11.00000  0.05    1.79
Q3    1   0.3312  0.3134  0.3007  11.00000  0.05    1.38
Q4    1   0.0235  0.4915  0.4579  11.00000  0.05    1.37
Q5    1   0.4200  0.3244  0.1528  11.00000  0.05    1.25
Q6    1   0.0611  0.5787  0.3978  11.00000  0.05    1.23
Q7    1  -0.0873  0.3793  0.5417  11.00000  0.05    1.01
Q8    1   0.0559  0.6165  0.3224  11.00000  0.05    0.92
;
_shelx_res_checksum                61326
_shelx_hkl_file
;
   0   0  -1    1.95    0.19
   0   0  -1    2.02    0.20
   0   0  -1    1.70    0.19
   0   0  -2  658.22   25.81
   0   0  -2  621.88   25.77
   0   0  -2  634.72   25.77
   0   0  -3    2.73    0.52
   0   0  -3    2.86    0.53
   0   0  -3    3.30    0.58
   0   0  -4  301.34   12.53
   0   0  -4  302.64   12.47
   0   0  -4  295.39   12.46
   0   0  -5  128.22    5.82
   0   0  -5  129.25    5.77
   0   0  -5  131.37    5.78
   0   0  -6    0.67    0.70
   0   0  -6    0.31    0.69
   0   0  -6    0.89    0.67
   0   0  -7  112.63    5.46
   0   0  -7  113.87    5.39
   0   0  -7  112.90    5.37
   0   0  -8  393.37   15.93
   0   0  -8  380.41   15.88
   0   0  -8  364.29   15.10
   0   0  -8  364.95   15.96
   0   0  -9  808.25   34.12
   0   0  -9  830.64   34.05
   0   0  -9  841.00   34.05
   0   0  -9  825.60   33.17
   0   0   9  815.41   33.17
   0   0  -9  831.73   33.12
   0   0  -9  796.92   33.10
   0   0 -10    0.54    0.39
   0   0 -10   -0.12    1.01
   0   0 -10    0.73    1.02
   0   0 -10    0.48    0.46
   0   0 -10    0.27    0.97
   0   0 -10   -0.12    0.42
   0   0 -10    0.48    0.48
   0   0 -11    4.38    0.56
   0   0 -11    4.14    1.23
   0   0 -11    4.63    1.26
   0   0 -11    3.04    0.60
   0   0 -11    2.46    1.13
   0   0 -11    4.24    0.63
   0   0 -11    4.12    0.56
   0   0 -12   91.66    4.22
   0   0 -12   93.33    4.21
   0   0  12   95.54    4.37
   0   0 -12   98.38    5.48
   0   0 -12  102.46    5.51
   0   0  13    9.45    2.18
   0   0  13   11.24    1.16
   0   0 -13   12.39    1.00
   0   0  13   14.09    1.21
   0   0 -13   13.32    1.07
   0   0  14   13.38    2.52
   0   0  14   16.18    1.45
   0   0 -14   13.15    1.10
   0   0  14   15.94    1.34
   0   0 -14   16.53    1.23
   0   0  15   11.17    2.43
   0   0  15   10.05    1.28
   0   0 -15   10.49    1.05
   0   0 -15    9.26    0.95
   0   0  15   10.91    1.19
   0   0  16    9.92    1.21
   0   0  16   11.89    2.35
   0   0 -16   10.97    1.09
   0   0  16   12.72    1.30
   0   0 -16   10.51    1.01
   0   0 -17   17.53    1.33
   0   0  17   19.69    1.55
   0   0  17   18.36    1.43
   0   0 -17   19.56    1.31
   0   0 -18    5.78    0.77
   0   0  18    4.21    0.89
   0   0  18    5.37    0.87
   0   0 -18    5.46    0.73
   0   0 -19    3.91    0.62
   0   0  19    5.06    0.78
   0   0  19    3.62    0.68
   0   0 -19    4.27    0.58
   0   0  20    2.96    0.57
   0   0 -20    2.53    0.47
   0   0  20    1.66    0.49
   0  -1  20    3.93    0.59
   0  -1  20    5.74    0.65
   0   1 -20    5.18    0.56
   0  -1  19    4.29    0.70
   0  -1  19    4.73    0.75
   0   1 -19    2.92    0.51
   0  -1  18   20.71    1.46
   0  -1  18   22.06    1.50
   0   1 -18   21.66    1.29
   0  -1  17   25.69    1.71
   0  -1  17   24.39    1.73
   0   1 -17   24.95    1.51
   0  -1  16    0.92    0.86
   0  -1  16    1.15    1.63
   0  -1  16    1.56    0.88
   0   1 -16    0.70    0.61
   0  -1  15    0.12    0.91
   0  -1  15   -2.01    1.88
   0  -1  15    0.23    0.84
   0   1 -15    0.95    0.64
   0  -1  14   12.07    1.26
   0  -1  14   12.09    2.45
   0   1 -14    9.54    0.94
   0  -1  14   10.03    1.17
   0   1 -14    9.66    0.98
   0   1 -13    1.22    0.59
   0  -1  13    0.62    0.80
   0  -1  13    0.81    0.81
   0  -1  13    2.28    1.59
   0   1 -12    7.01    0.78
   0  -1  12    6.62    0.93
   0  -1  12    9.12    1.99
   0   1 -11    0.83    1.01
   0   1 -11    2.13    0.55
   0   1 -11    2.34    0.52
   0   1 -10    7.74    1.41
   0   1 -10    5.62    0.73
   0   1 -10    5.76    0.64
   0   1 -10    5.71    1.25
   0   1 -10    5.01    1.35
   0   1 -10    6.00    0.64
   0   1  -9   42.87    2.17
   0   1  -9   48.53    3.04
   0   1  -9   47.02    3.03
   0   1  -9   45.36    2.14
   0   1  -9   38.75    2.95
   0   1  -9   45.31    2.13
   0   1  -8    1.62    1.04
   0   1  -8   -0.39    1.06
   0   1  -8    0.62    0.49
   0   1  -8    0.33    1.03
   0   1  -8    0.28    0.43
   0   1  -7    8.60    1.25
   0   1  -7    8.51    1.29
   0   1  -7    7.99    1.24
   0   1  -6    0.78    0.74
   0   1  -6    0.27    0.78
   0   1  -6    1.01    0.75
   0   1  -5   25.18    1.69
   0   1  -5   23.09    1.59
   0   1  -5   24.17    1.62
   0   1  -4    1.62    0.21
   0   1  -4    1.44    0.62
   0   1  -4    1.52    0.20
   0   1  -3 1300.71   52.44
   0   1  -3 1304.84   52.44
   0   1  -3 1325.62   52.80
   0   1  -2  653.64   26.19
   0   1  -2  638.71   26.19
   0   1  -2  658.19   26.20
   0   1  -2  653.41   26.41
   0   1  -1   90.18    3.69
   0   1  -1   88.79    3.69
   0   1   0    2.38    0.21
   0   1   0    2.09    0.19
   0   1   1   17.77    0.83
   0   1   1   17.36    0.83
   0  -1  -1   18.48    0.86
   0  -1  -1   18.01    0.86
   0   1   2    2.59    0.24
   0   1   2    2.07    0.23
   0   1   2    1.91    0.22
   0  -1  -2    1.82    0.28
   0  -1  -2    2.69    0.35
   0  -1  -2    2.15    0.34
   0   1   3  790.97   32.14
   0   1   3  795.38   32.13
   0  -1  -3  804.98   32.33
   0  -1  -3  815.93   32.35
   0  -1  -3  808.15   32.34
   0   1   4  337.55   13.88
   0   1   4  341.22   13.87
   0  -1  -4  366.01   14.23
   0  -1  -4  352.36   14.22
   0  -1  -4  358.17   14.23
   0  -1  -5  227.40    9.75
   0  -1  -5  232.25    9.76
   0  -1  -5  229.35    9.75
   0  -1  -6  976.30   39.70
   0  -1  -6  966.47   39.67
   0  -1  -6  975.19   39.67
   0  -1  -7    2.89    0.94
   0  -1  -7    3.44    0.85
   0  -1  -7    0.99    0.88
   0  -1  -8  539.18   21.77
   0  -1  -8  529.94   21.76
   0  -1  -8  513.59   21.02
   0  -1  -8  504.54   21.77
   0  -1  -9   92.80    4.80
   0  -1  -9   94.66    4.80
   0  -1  -9   91.69    4.77
   0  -1  -9   91.47    3.99
   0   1   9   96.04    4.05
   0  -1  -9   89.95    3.95
   0  -1  -9   87.77    3.93
   0  -1 -10    7.86    1.31
   0  -1 -10    9.39    1.41
   0  -1 -10    6.57    0.67
   0   1  10    7.97    0.74
   0  -1 -10    7.43    1.20
   0  -1 -10    6.96    0.66
   0  -1 -10    7.42    0.69
   0  -1 -11    3.95    1.17
   0  -1 -11    2.29    1.13
   0  -1 -11    2.34    0.54
   0  -1 -11    2.71    0.97
   0  -1 -11    4.70    0.61
   0  -1 -11    2.66    0.51
   0  -1 -12   38.81    2.07
   0   1  12   44.18    2.20
   0  -1 -12   40.02    2.04
   0  -1 -12   42.32    3.10
   0  -1 -12   40.58    3.09
   0  -1 -13   86.81    3.84
   0   1  13   82.59    3.92
   0  -1 -13   78.55    3.76
   0  -1 -13   83.51    5.06
   0  -1 -13   89.68    5.15
   0  -1 -14   39.16    2.05
   0  -1 -14   36.50    1.96
   0   1  14   34.76    2.12
   0   1  14   34.66    3.69
   0   1  15   28.38    1.81
   0  -1 -15   26.47    1.61
   0  -1 -15   28.26    1.73
   0   1  15   29.61    3.48
   0  -1 -16    4.44    0.71
   0   1  16    4.43    0.94
   0  -1 -16    6.19    0.89
   0  -1 -17  119.49    5.38
   0   1  17  119.91    5.46
   0  -1 -17  122.23    5.41
   0  -1 -18    8.98    0.86
   0   1  18    7.91    0.96
   0  -1 -18    8.69    0.90
   0  -1 -19    1.46    0.51
   0   1  19   -0.42    0.57
   0  -1 -19    0.59    0.52
   0  -1 -20    0.37    0.37
   0  -1 -20    0.38    0.42
   0   2 -20   10.38    0.75
   0  -2  20   11.19    0.81
   0   2 -20   12.16    0.76
   0  -2  19    6.93    0.79
   0  -2  19    5.91    0.75
   0  -2  18   13.65    1.13
   0   2 -18   12.30    0.92
   0  -2  18   12.19    1.08
   0  -2  17    7.93    1.03
   0   2 -17    8.06    0.80
   0  -2  17    7.20    1.03
   0  -2  16    0.29    0.86
   0   2 -16   -0.04    0.57
   0  -2  16    1.01    0.85
   0   2 -15   62.43    3.03
   0  -2  15   64.40    3.22
   0  -2  14    1.08    1.58
   0   2 -14    1.57    0.67
   0  -2  14    1.92    0.89
   0  -2  13    0.25    1.56
   0   2 -13    1.35    0.64
   0   2 -13    1.01    0.60
   0  -2  13    1.30    0.86
   0  -2  12   51.99    4.25
   0   2 -12   53.81    2.69
   0   2 -12   57.28    2.69
   0  -2  12   52.91    2.78
   0   2 -11    7.64    0.76
   0   2 -11    9.37    0.82
   0  -2  11    6.67    1.72
   0   2 -10    1.43    0.97
   0   2 -10    0.62    0.49
   0   2 -10    0.07    0.41
   0   2  -9   82.99    4.63
   0   2  -9   79.04    3.54
   0   2  -9   76.17    3.49
   0   2  -9   76.41    3.46
   0   2  -8  270.28   12.33
   0   2  -8  268.04   11.33
   0   2  -8  281.60   11.40
   0   2  -8  278.08   11.36
   0   2  -7    4.74    1.08
   0   2  -6    7.37    1.15
   0   2  -5  143.25    5.94
   0   2  -5  146.40    6.61
   0   2  -5  142.97    5.95
   0   2  -4  630.97   25.32
   0   2  -4  623.97   25.31
   0   2  -4  616.00   25.78
   0   2  -3   55.44    2.51
   0   2  -3   59.16    2.53
   0   2  -2   53.18    2.33
   0   2  -2   49.88    2.33
   0   2  -2   52.37    2.31
   0   2  -2   52.54    2.31
   0   2  -1  149.36    6.32
   0  -2   1  151.79    6.27
   0   2  -1  156.64    6.33
   0   2   0  218.63    8.85
   0   2   0  215.86    8.82
   0   2   0  210.71    8.80
   0   2   1    8.22    0.60
   0  -2  -2  643.20   25.78
   0  -2  -2  651.09   25.78
   0   2   2  601.22   25.72
   0   2   2  634.47   25.73
   0   2   2  638.45   25.71
   0   2   2  651.13   25.71
   0   2   3  438.41   17.87
   0   2   3  449.05   17.85
   0   2   3  426.47   17.86
   0  -2  -3  447.77   17.88
   0  -2  -3  436.39   17.98
   0  -2  -3  438.75   17.98
   0   2   4 1963.90   79.22
   0   2   4 1976.73   79.24
   0  -2  -4 1951.03   79.36
   0  -2  -4 1992.27   79.45
   0  -2  -4 1973.08   79.45
   0   2   5  590.92   23.96
   0   2   5  585.17   23.97
   0  -2  -5  600.57   24.24
   0  -2  -5  596.24   24.31
   0  -2  -5  602.49   24.31
   0  -2  -6  402.32   15.48
   0  -2  -6  398.70   15.53
   0  -2  -6  391.83   15.51
   0   2   6  360.42   14.97
   0   2   6  358.72   14.98
   0  -2  -7   73.01    3.75
   0  -2  -7   73.40    3.82
   0  -2  -7   81.06    3.89
   0  -2  -8   72.12    3.79
   0  -2  -8   73.08    3.80
   0  -2  -8   70.07    3.11
   0  -2  -8   72.69    3.77
   0  -2  -9   40.97    2.62
   0  -2  -9   43.90    2.74
   0  -2  -9   44.86    2.74
   0   2   9   42.51    2.06
   0  -2  -9   39.29    1.94
   0  -2  -9   39.83    1.91
   0  -2 -10   12.34    1.50
   0  -2 -10   10.19    1.43
   0  -2 -10   10.75    0.79
   0   2  10   10.65    0.89
   0  -2 -10   12.54    1.41
   0   2  10   10.61    0.92
   0  -2 -10   10.01    0.75
   0  -2 -10   11.49    0.82
   0  -2 -11    3.25    0.57
   0  -2 -11    2.24    0.87
   0  -2 -11    4.90    1.24
   0  -2 -11    4.19    1.17
   0  -2 -11    3.66    0.54
   0   2  11    3.75    0.74
   0   2  11    4.54    0.66
   0  -2 -11    4.02    0.52
   0  -2 -12   56.55    2.77
   0   2  12   55.57    2.83
   0   2  12   59.39    2.94
   0  -2 -12   61.24    2.74
   0  -2 -12   58.37    3.85
   0  -2 -12   58.18    3.84
   0  -2 -13   -0.17    1.26
   0  -2 -13    1.20    1.12
   0  -2 -13    0.90    0.59
   0   2  13   -0.38    0.83
   0  -2 -13    0.78    0.48
   0   2  13    1.26    0.68
   0  -2 -14    1.30    1.15
   0   2  14   -1.42    1.92
   0  -2 -14   -0.57    1.24
   0  -2 -14    0.04    0.63
   0   2  14    0.06    0.85
   0  -2 -14    0.20    0.51
   0   2  14    0.10    0.74
   0  -2 -15   42.83    3.36
   0  -2 -15   38.24    2.13
   0   2  15   42.51    2.37
   0  -2 -15   36.95    2.02
   0   2  15   37.77    2.19
   0   2  15   40.86    4.17
   0  -2 -16    2.05    0.74
   0   2  16    1.92    0.92
   0  -2 -16    3.03    0.62
   0   2  16    2.97    0.82
   0   2  16    1.86    1.67
   0   2  17    4.08    1.01
   0   2  17    2.66    0.76
   0  -2 -17    3.31    0.73
   0  -2 -18   51.77    2.46
   0   2  18   50.06    2.63
   0   2  18   42.08    2.43
   0  -2 -18   49.32    2.46
   0  -2 -19    0.07    0.48
   0   2  19    0.85    0.70
   0   2  19    0.54    0.52
   0  -2 -19    0.85    0.53
   0  -2 -20    1.41    0.42
   0   2  20    1.25    0.54
   0  -2 -20    1.64    0.47
   0   3 -19    4.06    0.58
   0  -3  19    3.02    0.61
   0  -3  19    4.44    0.64
   0   3 -19    5.12    0.55
   0  -3  18    2.22    0.66
   0   3 -18    1.36    0.55
   0  -3  17    1.21    0.71
   0   3 -17   -0.46    0.52
   0   3 -17    0.58    0.63
   0  -3  16    8.40    1.03
   0   3 -16    8.36    0.84
   0   3 -16    7.02    0.95
   0   3 -15   33.14    1.87
   0   3 -15   36.14    1.99
   0  -3  15   30.83    2.02
   0  -3  14    3.17    0.96
   0   3 -14    4.63    0.75
   0   3 -14    2.84    0.77
   0  -3  14    3.83    0.88
   0  -3  14    4.17    1.71
   0  -3  13   22.00    1.63
   0   3 -13   23.43    1.46
   0  -3  13   21.28    1.58
   0   3 -13   21.82    1.52
   0  -3  13   22.27    2.80
   0   3 -12   17.77    1.21
   0   3 -12   16.91    1.27
   0  -3  12   18.19    1.37
   0  -3  12   14.77    2.34
   0   3 -11    1.10    0.53
   0   3 -11    0.67    0.58
   0   3 -11    1.45    0.61
   0  -3  11    2.64    1.46
   0   3 -10   14.27    0.99
   0   3 -10   14.72    1.07
   0   3 -10   16.10    1.08
   0   3 -10   13.13    1.04
   0  -3  10   15.16    2.10
   0   3  -9    1.66    0.48
   0   3  -9    1.58    0.49
   0  -3   9    2.93    1.38
   0   3  -9    1.51    0.51
   0   3  -9    1.47    0.54
   0   3  -8    8.47    0.79
   0   3  -8    9.57    1.54
   0   3  -8    7.85    0.72
   0   3  -8    7.14    0.74
   0   3  -8    8.10    0.69
   0   3  -8    7.56    0.72
   0   3  -7  107.09    4.44
   0   3  -7  103.55    4.42
   0   3  -7  101.58    4.45
   0   3  -7   97.27    4.39
   0   3  -7  104.08    5.39
   0   3  -6  242.73   10.61
   0   3  -6  239.12    9.72
   0   3  -6  229.02    9.70
   0   3  -5   41.60    2.02
   0   3  -5   43.26    2.04
   0   3  -4  397.45   16.43
   0   3  -4  405.78   16.45
   0   3  -3   26.31    1.41
   0   3  -3   27.80    1.44
   0   3  -2  190.53    7.75
   0   3  -2  184.56    7.75
   0   3  -2  179.16    7.70
   0  -3   2  185.67    7.71
   0   3  -2  179.70    7.91
   0   3  -1  198.48    8.65
   0  -3   1  201.59    8.46
   0   3  -1  214.10    8.64
   0   3  -1  215.17    8.69
   0   3  -1  212.66    8.63
   0   3   0    6.32    0.62
   0   3   0    5.51    0.58
   0   3   1  632.80   25.73
   0   3   2 3178.45  121.37
   0   3   2 3010.53  121.35
   0   3   2 3065.26  121.33
   0   3   2 2854.67  121.29
   0   3   3    2.57    0.53
   0   3   3    2.62    0.51
   0   3   3    3.13    0.56
   0  -3  -3    3.55    0.41
   0  -3  -3    3.19    0.63
   0  -3  -3    2.67    0.62
   0   3   4  817.98   32.91
   0   3   4  802.37   32.93
   0  -3  -4  818.08   32.88
   0  -3  -4  809.10   33.07
   0  -3  -4  810.76   33.06
   0  -3  -5    0.15    0.57
   0   3   5    0.67    0.37
   0   3   5    0.76    0.40
   0  -3  -5    0.37    0.39
   0  -3  -5   -0.05    0.60
   0  -3  -6    0.42    0.67
   0   3   6    0.29    0.34
   0   3   6   -0.05    0.34
   0  -3  -6    0.19    0.44
   0  -3  -6    0.06    0.69
   0  -3  -7   37.75    2.25
   0  -3  -7   35.39    2.21
   0  -3  -7   38.11    2.09
   0   3   7   33.35    1.68
   0   3   7   34.39    1.69
   0  -3  -8  131.38    6.18
   0  -3  -8  133.08    6.20
   0   3   8  139.18    5.63
   0  -3  -8  131.64    6.06
   0  -3  -8  124.39    5.48
   0   3   9    1.38    0.61
   0  -3  -9    1.76    0.96
   0  -3  -9    0.88    0.94
   0   3   9    0.83    0.54
   0  -3  -9    0.53    0.71
   0   3   9    1.45    0.45
   0  -3  -9    1.22    0.39
   0  -3  -9    0.44    0.42
   0   3  10   84.95    4.02
   0  -3 -10   88.27    3.87
   0  -3 -10   91.18    4.69
   0  -3 -10   90.54    4.81
   0  -3 -10   97.93    4.88
   0   3  10   95.02    4.09
   0   3  10   85.96    3.96
   0   3  10   88.78    3.96
   0  -3 -10   90.57    3.92
   0   3  11    1.80    0.65
   0  -3 -11    1.84    1.01
   0  -3 -11    1.43    1.03
   0   3  11    2.86    0.68
   0  -3 -11    0.84    0.78
   0  -3 -11    0.51    0.48
   0   3  11    1.34    0.55
   0  -3 -11    0.94    0.41
   0   3  12   41.91    2.24
   0  -3 -12   40.11    2.02
   0  -3 -12   42.26    2.10
   0   3  12   40.25    2.14
   0  -3 -12   40.85    3.08
   0  -3 -12   41.34    3.06
   0  -3 -13    5.49    1.44
   0  -3 -13    8.75    1.63
   0  -3 -13    9.14    0.79
   0   3  13    7.87    0.99
   0  -3 -13    8.60    0.84
   0   3  13    8.79    0.92
   0  -3 -14    0.91    1.10
   0  -3 -14    3.33    1.28
   0   3  14    2.69    0.94
   0  -3 -14    1.69    0.67
   0   3  14    2.24    0.78
   0  -3 -14    2.50    0.58
   0  -3 -15    1.36    1.22
   0  -3 -15    0.40    1.21
   0  -3 -15    0.94    0.68
   0   3  15    0.97    0.73
   0  -3 -15    1.28    0.55
   0   3  15    1.76    0.94
   0  -3 -16    0.24    0.65
   0   3  16    0.41    0.69
   0  -3 -16    0.20    0.48
   0   3  16   -0.13    0.87
   0  -3 -17    5.63    0.83
   0   3  17    5.38    0.84
   0  -3 -17    5.43    0.66
   0   3  17    4.71    1.00
   0   3  18    0.98    0.55
   0   3  18    0.28    0.76
   0  -3 -18    1.85    0.66
   0  -3 -18    1.45    0.62
   0   3  19    2.81    0.72
   0  -3 -19    3.55    0.62
   0  -3 -19    3.94    0.65
   0   3  20    1.26    0.55
   0  -3 -20    0.67    0.39
   0  -3 -20    1.30    0.44
   0   4 -20    0.33    0.24
   0   4 -19   33.81    1.70
   0  -4  18    4.54    0.78
   0   4 -18    6.16    0.68
   0   4 -18    6.09    0.71
   0  -4  18    5.29    0.71
   0   4 -17    6.38    0.78
   0  -4  17    5.42    0.90
   0  -4  17    5.92    0.82
   0  -4  16   33.25    1.99
   0   4 -16   33.62    1.88
   0   4 -16   29.68    1.70
   0  -4  16   32.61    1.93
   0  -4  15    3.50    1.00
   0  -4  15    3.41    0.86
   0   4 -15    2.73    0.79
   0   4 -15    3.47    0.68
   0   4 -14    3.65    1.39
   0  -4  14    4.81    0.91
   0  -4  14    5.02    1.02
   0   4 -14    5.88    0.75
   0   4 -14    4.26    0.84
   0  -4  13   51.31    2.70
   0  -4  13   50.89    2.75
   0   4 -13   53.30    2.60
   0   4 -13   51.30    2.67
   0  -4  12   47.71    2.46
   0  -4  12   45.48    2.49
   0   4 -12   47.73    2.38
   0   4 -12   47.03    2.45
   0  -4  11   39.34    3.43
   0   4 -11   42.65    2.15
   0   4 -11   40.76    2.21
   0  -4  11   42.73    2.22
   0   4 -10    0.44    0.51
   0   4 -10    0.90    0.53
   0  -4  10   -0.54    1.32
   0   4 -10    1.86    0.61
   0   4  -9   51.12    2.47
   0  -4   9   49.64    3.58
   0   4  -9   53.01    2.53
   0   4  -9   53.36    2.56
   0   4  -8  127.73    5.48
   0   4  -8  136.47    5.59
   0   4  -8  124.57    5.52
   0  -4   8  118.55    6.50
   0   4  -7    8.82    0.79
   0   4  -7   10.47    0.80
   0   4  -7   10.00    0.77
   0  -4   7    8.59    1.40
   0   4  -6   86.86    3.90
   0  -4   6   81.67    4.48
   0   4  -6   85.13    3.89
   0   4  -6   88.45    3.82
   0   4  -5   37.04    1.94
   0   4  -5   37.48    1.95
   0  -4   5   36.45    2.33
   0   4  -4  255.90   10.43
   0   4  -4  245.44   10.38
   0  -4   4  240.50   10.59
   0   4  -3  165.02    7.02
   0   4  -3  164.31    7.04
   0  -4   3  161.80    7.05
   0   4  -2  207.50    8.58
   0   4  -2  203.07    8.62
   0   4  -2  211.73    8.62
   0  -4   2  193.52    8.41
   0   4  -1   49.11    2.48
   0   4  -1   52.44    2.49
   0   4  -1   53.75    2.55
   0   4  -1   48.78    2.53
   0   4   0  184.39    7.78
   0   4   1  327.01   13.42
   0   4   1  323.52   13.54
   0   4   2  801.51   32.74
   0   4   2  806.52   32.74
   0   4   3  430.36   17.28
   0   4   3  411.40   17.29
   0   4   3  406.72   17.28
   0  -4  -3  418.63   17.33
   0  -4  -3  428.85   17.34
   0   4   4  324.76   13.50
   0   4   4  319.49   13.52
   0  -4  -4  325.76   13.30
   0  -4  -4  332.04   13.63
   0  -4  -4  323.56   13.62
   0  -4  -5    3.05    0.47
   0  -4  -5    3.98    0.78
   0  -4  -5    3.81    0.81
   0   4   5    3.47    0.58
   0   4   5    3.06    0.57
   0  -4  -6    7.80    1.02
   0  -4  -6    6.62    0.99
   0  -4  -6    6.57    0.70
   0   4   6    7.06    0.74
   0   4   6    5.95    0.67
   0   4   7   90.48    3.96
   0   4   7   85.92    3.96
   0  -4  -7   86.67    4.10
   0  -4  -7   89.51    4.39
   0  -4  -7   86.03    4.37
   0  -4  -8  315.90   14.04
   0   4   8  309.39   13.72
   0  -4  -8  352.25   14.40
   0  -4  -8  344.70   14.38
   0   4   8  351.99   13.76
   0   4   8  349.85   13.72
   0   4   8  321.01   13.71
   0  -4  -9   10.19    0.72
   0   4   9   10.65    0.90
   0  -4  -9   11.52    1.46
   0  -4  -9   10.66    1.39
   0  -4  -9   10.26    1.12
   0   4   9   12.14    0.95
   0   4   9    9.93    0.85
   0  -4  -9   10.31    0.77
   0  -4 -10  118.78    5.03
   0   4  10  113.79    5.18
   0  -4 -10  118.89    5.75
   0  -4 -10  125.67    6.07
   0  -4 -10  127.67    6.07
   0   4  10  125.66    5.28
   0   4  10  121.77    5.19
   0   4  10  109.83    5.06
   0  -4 -10  117.70    5.08
   0   4  11    5.82    0.82
   0  -4 -11    7.96    1.33
   0  -4 -11    6.86    1.28
   0   4  11    5.84    0.84
   0  -4 -11    6.21    1.02
   0  -4 -11    4.40    0.57
   0   4  11    5.73    0.72
   0   4  11    5.29    0.71
   0  -4 -11    6.17    0.68
   0  -4 -12    2.68    1.16
   0   4  12    3.25    0.78
   0  -4 -12    2.53    0.60
   0  -4 -12    2.49    0.49
   0   4  12    2.26    0.58
   0  -4 -12    1.35    1.07
   0  -4 -13   13.93    1.85
   0  -4 -13   12.96    0.91
   0   4  13   11.83    1.16
   0  -4 -13   12.68    1.00
   0   4  13   11.21    0.99
   0  -4 -13   11.05    1.71
   0  -4 -14   52.81    3.78
   0  -4 -14   49.10    3.74
   0   4  14   50.93    2.78
   0  -4 -14   51.24    2.50
   0  -4 -14   53.17    2.61
   0   4  14   51.50    2.62
   0   4  14   50.94    4.58
   0  -4 -15   66.38    4.34
   0  -4 -15   63.83    4.31
   0  -4 -15   61.78    2.84
   0   4  15   56.64    3.13
   0  -4 -15   61.88    2.97
   0   4  15   55.12    2.91
   0   4  15   56.63    4.99
   0  -4 -16  103.28    6.15
   0  -4 -16  103.72    6.18
   0  -4 -16  108.40    4.74
   0   4  16  113.18    4.94
   0  -4 -16  101.38    4.58
   0   4  16   96.88    4.68
   0   4  16   99.92    7.08
   0   4  17   -0.34    0.57
   0   4  17    0.18    0.74
   0  -4 -17   -0.36    0.63
   0   4  18    1.66    0.76
   0  -4 -18    1.87    0.61
   0   4  19    5.31    0.79
   0  -4 -19    5.55    0.69
   0  -4 -19    7.15    0.73
   0   4  20    2.08    0.54
   0  -4 -20    1.43    0.43
   0  -4 -20    0.97    0.41
   0  -5  18    9.86    0.86
   0  -5  18    7.69    0.73
   0  -5  17    5.18    0.79
   0  -5  17    4.65    0.70
   0   5 -17    5.16    0.69
   0  -5  16    2.69    0.78
   0  -5  16    1.77    0.65
   0   5 -16    1.95    0.62
   0  -5  15   30.02    1.82
   0   5 -15   31.80    1.84
   0  -5  15   29.34    1.92
   0   5 -15   30.45    1.67
   0   5 -14  138.20    7.69
   0  -5  14  137.97    6.19
   0   5 -14  145.64    6.22
   0  -5  14  138.13    6.24
   0   5 -14  136.25    6.06
   0   5 -13   17.79    2.28
   0  -5  13   19.12    1.42
   0   5 -13   19.23    1.41
   0  -5  13   19.83    1.49
   0   5 -13   19.05    1.28
   0   5 -12  294.02   14.11
   0  -5  12  296.51   12.53
   0   5 -12  296.40   12.56
   0  -5  12  295.64   12.58
   0   5 -12  305.08   12.47
   0   5 -11   33.52    2.99
   0   5 -11   29.76    1.71
   0  -5  11   36.16    1.90
   0  -5  11   28.08    2.90
   0   5 -11   34.70    1.82
   0   5 -11   34.66    1.91
   0   5 -10    5.39    1.46
   0   5 -10    7.34    0.73
   0  -5  10    7.30    1.55
   0   5 -10    6.44    0.73
   0   5 -10    7.36    0.84
   0  -5   9    7.04    1.43
   0   5  -9    7.82    0.74
   0   5  -9    7.16    0.85
   0   5  -9    8.96    0.86
   0   5  -8  111.81    4.77
   0   5  -8  104.10    4.51
   0   5  -8  108.40    4.70
   0  -5   8   91.90    5.53
   0   5  -8  108.50    4.64
   0   5  -7   54.16    2.52
   0   5  -7   52.08    2.68
   0   5  -7   53.52    3.49
   0   5  -7   58.25    2.65
   0   5  -7   53.58    2.57
   0   5  -7   56.07    2.43
   0   5  -7   52.01    2.67
   0  -5   7   54.75    3.40
   0   5  -6    9.51    0.89
   0   5  -6   10.60    1.55
   0   5  -6   10.46    0.83
   0   5  -6    8.59    0.78
   0  -5   6   11.33    1.40
   0   5  -6    9.02    0.93
   0  -5   5   48.38    2.79
   0   5  -5   47.06    2.51
   0   5  -5   48.92    2.53
   0   5  -5   50.56    3.09
   0   5  -4  182.19    7.77
   0   5  -4  184.06    7.80
   0  -5   4  170.56    7.81
   0   5  -3    3.07    0.75
   0   5  -3    2.53    0.66
   0  -5   3    3.60    0.63
   0   5  -2    5.76    0.79
   0   5  -2    6.56    0.79
   0   5  -1   84.63    3.89
   0   5  -1   78.20    3.81
   0   5   0   77.30    3.35
   0   5   0   83.83    3.50
   0   5   1   30.90    1.68
   0   5   1   32.32    1.84
   0   5   1   31.88    1.82
   0   5   1   27.43    1.76
   0   5   2  174.61    7.55
   0   5   2  179.65    7.73
   0   5   2  176.83    7.72
   0   5   3   45.12    2.45
   0   5   3   47.40    2.49
   0   5   4   72.58    3.36
   0   5   4   66.12    3.29
   0  -5  -4   65.15    3.36
   0  -5  -4   67.80    3.38
   0  -5  -4   65.72    2.92
   0   5   5   88.11    4.06
   0   5   5   86.71    4.02
   0  -5  -5   79.43    3.66
   0  -5  -5   89.53    4.17
   0  -5  -5   87.87    4.15
   0  -5  -6    0.50    0.38
   0   5   6    0.62    0.63
   0  -5  -6    1.02    0.83
   0  -5  -6    1.24    0.84
   0   5   6    0.67    0.56
   0  -5  -7    2.39    0.92
   0   5   7    2.38    0.59
   0  -5  -7    2.30    0.96
   0   5   7    2.95    0.56
   0  -5  -7    2.51    0.53
   0   5   7    2.52    0.69
   0   5   7    2.04    0.57
   0   5   8   30.97    1.75
   0  -5  -8   27.90    1.74
   0   5   8   30.68    1.73
   0   5   8   28.39    1.59
   0  -5  -8   30.78    2.17
   0  -5  -8   31.18    2.18
   0   5   9   23.24    1.34
   0  -5  -9   21.07    1.18
   0  -5  -9   26.56    2.05
   0  -5  -9   24.87    2.05
   0   5   9   23.15    1.38
   0   5   9   23.34    1.37
   0  -5 -10   15.08    1.65
   0  -5 -10   13.09    1.54
   0   5  10   13.39    1.04
   0  -5 -10   12.81    0.85
   0   5  10   16.03    1.16
   0   5  10   15.02    1.05
   0  -5 -10   14.07    0.95
   0  -5 -11  125.59    6.31
   0  -5 -11  126.52    6.33
   0   5  11  131.31    5.50
   0   5  11  117.25    5.35
   0   5  11  120.53    5.36
   0  -5 -11  115.09    5.14
   0  -5 -11  120.87    5.23
   0  -5 -12    0.41    0.55
   0  -5 -12    0.91    1.00
   0   5  12    0.73    0.54
   0  -5 -12    0.96    0.43
   0   5  12    0.74    0.68
   0  -5 -12    1.81    1.10
   0  -5 -13   11.45    1.79
   0  -5 -13    9.63    0.91
   0   5  13    6.69    1.01
   0  -5 -13    9.28    0.79
   0  -5 -13    9.68    1.71
   0   5  14   45.33    4.45
   0  -5 -14   57.02    2.75
   0   5  14   55.24    2.89
   0  -5 -14   53.60    2.60
   0  -5 -14   52.22    3.85
   0  -5 -14   60.09    4.01
   0   5  15    9.76    2.45
   0  -5 -15   12.85    1.97
   0  -5 -15   13.10    1.11
   0   5  15   15.73    1.35
   0  -5 -15   13.25    1.93
   0   5  16   24.92    3.31
   0   5  16   27.84    1.83
   0  -5 -16   28.87    1.70
   0  -5 -16   23.90    2.57
   0  -5 -16   25.83    2.62
   0  -5 -17    1.59    0.69
   0   5  17    2.72    0.79
   0  -5 -18   17.03    1.17
   0   5  18   14.76    1.24
   0  -5 -19    5.90    0.68
   0  -5 -19    5.06    0.67
   0   5  19    5.69    0.74
   0  -5 -20    0.71    0.40
   0  -5 -20    0.91    0.40
   0   5  20    1.55    0.47
   0   6 -19   -0.08    0.25
   0  -6  18    0.78    0.45
   0   6 -18   -0.33    0.39
   0  -6  17    7.26    0.80
   0   6 -17    6.47    0.73
   0   6 -16   45.24    2.20
   0  -6  16   38.99    2.21
   0   6 -16   43.53    2.23
   0  -6  16   39.69    2.12
   0   6 -15   14.78    1.19
   0  -6  15   15.53    1.27
   0   6 -15   15.00    1.22
   0  -6  15   12.89    1.10
   0   6 -14   35.91    2.00
   0  -6  14   30.56    1.99
   0   6 -14   33.04    1.76
   0  -6  14   32.41    1.89
   0  -6  13   40.62    2.28
   0  -6  13   39.06    2.37
   0   6 -13   44.30    2.37
   0   6 -13   44.78    2.20
   0   6 -13   47.70    3.69
   0   6 -12  223.32   10.53
   0  -6  12  198.41    8.63
   0  -6  12  205.93    8.73
   0   6 -12  208.78    8.73
   0   6 -12  205.96    8.59
   0   6 -12  191.03    8.51
   0   6 -11   71.49    4.59
   0  -6  11   63.25    3.04
   0  -6  11   62.63    3.14
   0   6 -11   61.61    3.12
   0   6 -11   61.51    3.00
   0   6 -11   63.42    2.98
   0   6 -10   67.53    4.42
   0   6 -10   64.30    3.07
   0  -6  10   59.86    2.95
   0   6 -10   63.80    2.96
   0   6 -10   59.97    2.93
   0   6  -9   13.30    1.86
   0   6  -9   11.06    0.90
   0   6  -9   11.17    0.93
   0   6  -9   11.10    1.00
   0   6  -9   10.44    0.71
   0   6  -8  100.14    4.38
   0   6  -8  100.39    4.56
   0   6  -8  104.95    4.50
   0   6  -8  110.31    5.88
   0   6  -7  207.71    9.83
   0   6  -7  218.71    8.67
   0   6  -7  213.82    8.47
   0   6  -7  203.61    8.59
   0   6  -7  195.26    8.51
   0   6  -7  194.48    8.82
   0   6  -7  188.35    8.78
   0   6  -6  198.42    8.72
   0   6  -6  196.49    8.35
   0   6  -6  192.39    8.41
   0   6  -6  206.40    8.32
   0   6  -6  211.51    8.81
   0   6  -6  205.69    9.54
   0   6  -5    0.51    0.62
   0   6  -5    0.88    0.56
   0   6  -5    1.04    0.50
   0   6  -5    1.03    0.34
   0   6  -5    0.66    0.51
   0   6  -4  133.62    5.88
   0   6  -4  135.07    5.93
   0   6  -4  125.21    5.38
   0   6  -4  125.97    5.48
   0   6  -3   65.20    3.37
   0   6  -3   65.88    3.36
   0   6  -2   73.08    3.74
   0   6  -2   76.18    3.77
   0   6  -1    0.13    0.74
   0   6  -1    0.76    0.70
   0   6   0  129.89    5.91
   0   6   0  138.02    6.10
   0   6   1  100.01    4.54
   0   6   1  100.99    4.73
   0   6   1   98.70    4.77
   0   6   2   56.37    2.77
   0   6   2   54.22    2.97
   0   6   3   44.19    2.39
   0   6   3   44.91    2.57
   0   6   3   47.41    2.57
   0  -6  -4  147.01    6.21
   0  -6  -4  147.05    6.21
   0   6   4  145.47    6.19
   0   6   4  147.12    6.16
   0  -6  -5  296.54   13.17
   0  -6  -5  306.78   13.20
   0   6   5  309.26   13.10
   0   6   5  316.48   13.14
   0   6   6    0.93    0.49
   0   6   6    1.48    0.68
   0   6   6    1.18    0.68
   0  -6  -6    0.08    0.85
   0  -6  -6    0.90    0.80
   0  -6  -7    5.46    1.09
   0   6   7    5.87    0.85
   0   6   7    6.39    0.72
   0  -6  -7    6.01    1.11
   0   6   7    5.86    0.71
   0   6   7    7.16    0.94
   0  -6  -8   15.03    1.56
   0  -6  -8   12.59    1.48
   0   6   8   15.82    1.09
   0   6   8   13.55    1.18
   0   6   8   14.37    1.04
   0   6   8   13.71    1.20
   0   6   9    6.38    0.77
   0   6   9    7.43    0.83
   0  -6  -9    5.68    1.15
   0   6   9    7.03    0.81
   0  -6  -9    6.50    0.57
   0   6   9    6.58    0.69
   0   6   9    6.65    0.82
   0  -6  -9    5.92    1.14
   0   6  10  119.48    4.99
   0  -6 -10  104.13    4.71
   0   6  10  115.25    4.89
   0  -6 -10  106.56    5.73
   0  -6 -10  114.87    5.81
   0  -6 -10  107.91    4.78
   0  -6 -11    8.16    1.38
   0   6  11    7.50    0.88
   0  -6 -11    7.49    1.41
   0  -6 -11    6.44    0.72
   0   6  11    8.61    0.88
   0  -6 -11    6.37    0.62
   0   6  12   18.30    1.33
   0  -6 -12   19.28    1.11
   0   6  12   16.51    1.30
   0  -6 -12   17.55    1.98
   0  -6 -12   20.78    2.15
   0  -6 -12   16.14    1.19
   0  -6 -13   15.78    1.03
   0   6  13   16.43    1.31
   0  -6 -13   15.73    1.98
   0  -6 -13   18.92    2.09
   0  -6 -13   16.10    1.16
   0   6  13   14.55    2.53
   0   6  14    2.09    0.75
   0  -6 -14    3.78    1.31
   0  -6 -14    2.54    0.70
   0   6  14    2.60    1.80
   0  -6 -14    3.45    1.21
   0   6  15    4.45    0.90
   0  -6 -15    4.10    1.40
   0  -6 -15    4.92    0.82
   0  -6 -15    3.02    1.35
   0   6  15    6.90    2.05
   0   6  16    0.34    0.72
   0  -6 -16    0.22    0.61
   0   6  17   10.10    1.10
   0  -6 -17   15.41    1.08
   0   6  18    0.72    0.62
   0  -6 -18    0.87    0.54
   0   6  19    4.68    0.63
   0  -6 -19    5.56    0.63
   0  -6 -20   14.09    0.87
   0   7 -18    0.85    0.38
   0   7 -17    7.10    0.68
   0  -7  17    5.88    0.70
   0   7 -16   15.65    1.08
   0  -7  16   12.98    1.07
   0   7 -15   47.31    2.45
   0  -7  15   46.25    2.44
   0  -7  14   17.42    1.33
   0  -7  14   14.97    1.15
   0   7 -13   21.18    1.49
   0   7 -13   18.92    1.23
   0  -7  13   17.45    1.28
   0  -7  13   19.98    1.48
   0  -7  12   98.49    4.55
   0   7 -12   92.67    4.35
   0   7 -12  105.66    4.64
   0   7 -12  106.68    4.60
   0   7 -12  107.97    6.23
   0   7 -12   97.86    4.38
   0  -7  12   89.83    4.40
   0  -7  11    0.76    0.78
   0   7 -11    0.47    0.53
   0   7 -11    0.53    0.78
   0   7 -11    0.86    1.37
   0   7 -11    2.14    0.68
   0  -7  11    0.81    0.62
   0  -7  10  285.86   11.81
   0   7 -10  276.56   11.70
   0   7 -10  298.95   11.88
   0   7 -10  291.87   13.57
   0   7 -10  283.04   11.74
   0  -7  10  264.39   11.69
   0   7  -9    6.69    1.66
   0   7  -9    9.11    0.81
   0   7  -9    7.31    0.86
   0   7  -9    8.37    0.67
   0   7  -9    9.56    0.95
   0   7  -8   54.01    3.91
   0   7  -8   54.69    2.49
   0   7  -8   53.40    2.67
   0   7  -8   52.22    2.56
   0   7  -8   54.43    2.63
   0   7  -7   10.73    1.74
   0   7  -7   11.75    1.09
   0   7  -7   11.26    0.96
   0   7  -7   12.39    0.80
   0   7  -7   11.11    0.91
   0   7  -7    9.56    0.81
   0   7  -6    0.61    0.52
   0   7  -6    0.38    0.27
   0   7  -6    0.48    0.28
   0   7  -6    0.92    0.39
   0   7  -6    0.29    0.27
   0   7  -6    0.60    0.60
   0   7  -6    0.16    0.48
   0   7  -6    0.18    0.51
   0   7  -5    9.95    0.63
   0   7  -5   10.10    0.64
   0   7  -5    9.83    0.63
   0   7  -5    9.71    1.09
   0   7  -5    8.00    1.09
   0   7  -5    9.61    0.84
   0   7  -5    8.98    0.71
   0   7  -4   43.33    2.01
   0   7  -4   43.55    2.60
   0   7  -4   42.17    2.59
   0   7  -4   46.24    2.02
   0   7  -4   44.48    2.02
   0   7  -4   42.18    2.14
   0   7  -4   45.96    2.10
   0   7  -3   46.23    2.11
   0   7  -3   46.67    2.71
   0   7  -3   47.08    2.72
   0   7  -3   49.04    2.12
   0   7  -3   47.23    2.12
   0   7  -3   45.02    2.20
   0   7  -3   45.06    2.18
   0   7  -2   14.26    1.35
   0   7  -2   11.96    1.36
   0   7  -2   13.24    0.81
   0   7  -2   14.02    0.81
   0   7  -2   14.61    0.87
   0   7  -2   12.69    0.81
   0   7  -1  247.22   10.68
   0   7  -1  254.39   10.74
   0   7  -1  242.61   10.00
   0   7  -1  246.33   10.01
   0   7  -1  238.68   10.00
   0   7   0  220.94    9.68
   0   7   0  218.09    9.03
   0   7   1   25.26    1.28
   0   7   1   25.12    1.88
   0   7   1   25.59    1.90
   0   7   1   23.97    1.26
   0   7   1   25.75    1.28
   0   7   1   23.30    1.60
   0   7   1   26.45    1.29
   0   7   2  137.41    5.69
   0   7   2  136.69    5.69
   0   7   2  137.49    5.69
   0   7   2  138.76    6.40
   0   7   2  123.38    6.01
   0   7   3   28.52    1.39
   0   7   3   29.15    1.40
   0   7   3   26.42    1.73
   0   7   3   27.64    1.38
   0   7   3   27.64    2.00
   0   7   3   26.09    1.99
   0   7   4    4.99    0.50
   0   7   4    6.28    1.13
   0  -7  -4    4.73    1.08
   0  -7  -4    4.79    1.05
   0   7   4    4.98    0.84
   0   7   4    5.07    0.51
   0   7   4    4.96    0.49
   0   7   4    4.94    0.64
   0   7   4    6.49    0.95
   0   7   5   54.71    3.10
   0   7   5   54.71    3.11
   0  -7  -5   55.09    3.17
   0  -7  -5   54.77    3.16
   0   7   5   56.49    2.47
   0   7   5   53.57    2.46
   0   7   5   55.22    2.47
   0   7   5   56.73    2.62
   0   7   6   49.98    2.87
   0   7   6   50.24    2.86
   0  -7  -6   47.19    2.93
   0  -7  -6   45.36    2.92
   0   7   6   49.03    2.19
   0   7   6   48.79    2.19
   0   7   6   47.67    2.35
   0   7   6   47.54    2.19
   0   7   7    1.26    0.33
   0   7   7    1.38    0.33
   0   7   7    1.28    0.56
   0   7   7    1.62    0.69
   0   7   7    1.29    0.31
   0   7   7    1.52    0.77
   0  -7  -7    1.02    0.87
   0  -7  -7    0.51    0.88
   0  -7  -8   14.01    1.52
   0  -7  -8   14.45    1.56
   0   7   8   14.04    1.27
   0   7   8   12.46    1.03
   0   7   8   12.47    1.00
   0   7   8   12.51    1.24
   0   7   9    3.80    0.70
   0  -7  -9    4.10    0.49
   0  -7  -9    5.38    1.16
   0  -7  -9    2.45    0.99
   0   7   9    4.63    0.79
   0   7   9    4.43    0.59
   0   7   9    4.23    0.80
   0   7   9    4.62    0.76
   0   7  10   84.02    3.79
   0   7  10   80.87    3.73
   0  -7 -10   72.49    3.41
   0   7  10   75.71    3.54
   0  -7 -10   80.21    4.56
   0  -7 -10   86.80    4.62
   0   7  11    2.91    0.64
   0  -7 -11    4.05    0.63
   0   7  11    2.78    0.75
   0  -7 -11    4.89    1.22
   0  -7 -11    3.98    1.16
   0   7  12    3.61    0.74
   0  -7 -12    2.90    0.63
   0   7  12    2.88    0.81
   0  -7 -12    3.84    1.21
   0  -7 -12    2.57    1.14
   0  -7 -13    8.44    0.89
   0   7  13    7.49    2.06
   0  -7 -13    9.49    1.61
   0  -7 -13    6.51    1.54
   0   7  13    7.19    0.94
   0  -7 -14    0.96    0.63
   0  -7 -14    0.36    1.07
   0   7  14    0.57    1.68
   0  -7 -14    0.54    1.02
   0   7  14    1.06    0.68
   0  -7 -15    3.53    0.70
   0   7  15    1.45    1.49
   0  -7 -15    2.03    1.21
   0  -7 -15    3.11    1.19
   0   7  15    3.77    0.82
   0  -7 -16    0.47    0.59
   0   7  16    0.76    0.68
   0  -7 -17  152.75    6.05
   0   7  17  124.15    6.03
   0  -7 -18    7.16    0.74
   0   7  18    6.99    0.73
   0  -7 -19    1.08    0.43
   0   7  19    1.16    0.42
   0   8 -16    2.41    0.53
   0  -8  16    1.38    0.52
   0   8 -15    3.56    0.64
   0  -8  15    2.06    0.66
   0   8 -14    7.82    0.91
   0  -8  14    6.94    0.87
   0   8 -13   14.93    1.08
   0   8 -13   17.57    1.29
   0  -8  13   14.61    1.22
   0   8 -12   34.37    2.02
   0   8 -12   32.22    3.12
   0   8 -12   32.27    1.81
   0  -8  12   33.00    1.95
   0   8 -11   48.08    2.52
   0   8 -11   45.13    2.34
   0  -8  11   43.80    2.41
   0   8 -11   44.26    3.76
   0   8 -10  215.50   10.62
   0  -8  10  206.92    8.74
   0   8 -10  228.65    8.90
   0   8 -10  188.38    8.49
   0   8 -10  209.36    8.71
   0   8  -9    2.71    0.47
   0  -8   9    2.26    0.71
   0   8  -9    3.74    0.82
   0   8  -9    2.56    1.38
   0   8  -9    2.95    0.74
   0   8  -9    2.69    0.62
   0   8  -8   20.48    1.36
   0   8  -8   20.09    1.19
   0   8  -8   21.98    1.45
   0  -8   8   19.87    1.31
   0   8  -7   39.29    2.54
   0   8  -7   44.48    2.12
   0   8  -7   41.94    2.25
   0   8  -7   45.28    2.31
   0   8  -6   18.79    1.28
   0   8  -6   18.18    1.02
   0   8  -6   18.10    1.57
   0   8  -6   21.48    1.16
   0   8  -6   19.04    1.03
   0   8  -6   17.58    1.02
   0   8  -6   20.52    1.63
   0   8  -6   21.25    1.30
   0   8  -5    0.92    0.32
   0   8  -5    1.76    0.79
   0   8  -5    0.93    0.32
   0   8  -5    1.27    0.63
   0   8  -5    0.93    0.53
   0   8  -5    0.47    0.30
   0   8  -5    0.79    0.42
   0   8  -5    1.09    0.54
   0   8  -4    2.98    0.59
   0   8  -4    2.43    0.38
   0   8  -4    2.05    0.36
   0   8  -4    2.43    0.48
   0   8  -4    2.25    0.82
   0   8  -4    1.70    0.36
   0   8  -4    2.39    0.72
   0   8  -3    2.42    0.56
   0   8  -3    2.36    0.41
   0   8  -3    3.04    0.44
   0   8  -3    2.78    0.49
   0   8  -3    3.69    0.92
   0   8  -3    2.62    0.43
   0   8  -3    3.53    0.88
   0   8  -2  554.57   23.78
   0   8  -2  612.22   24.64
   0   8  -2  590.74   24.53
   0   8  -2  587.41   23.74
   0   8  -2  591.45   23.74
   0   8  -2  596.29   23.75
   0   8  -1   13.51    1.51
   0   8  -1   14.86    1.52
   0   8  -1   14.31    0.88
   0   8  -1   14.96    0.90
   0   8  -1   13.55    0.88
   0   8   0  132.93    5.62
   0   8   0  130.78    6.35
   0   8   1   37.80    2.59
   0   8   1   43.37    2.68
   0   8   1   37.60    2.25
   0   8   1   40.18    1.93
   0   8   1   42.73    1.95
   0   8   2   27.84    1.39
   0   8   2   26.49    1.39
   0   8   2   26.57    1.39
   0   8   2   23.72    1.66
   0   8   2   29.56    2.11
   0   8   2   27.76    1.40
   0   8   2   27.62    1.46
   0   8   3   10.80    0.74
   0   8   3   10.25    0.72
   0   8   3    9.80    0.71
   0   8   3    9.68    0.99
   0   8   3   12.29    1.37
   0   8   3    8.95    0.72
   0   8   3   10.71    0.82
   0   8   4  196.21    8.35
   0   8   4  178.69    8.63
   0   8   4  196.18    8.23
   0   8   4  192.74    8.21
   0   8   4  210.58    9.07
   0   8   4  199.41    9.11
   0   8   4  204.05    8.24
   0   8   4  200.32    8.23
   0  -8  -4  207.73    9.10
   0  -8  -4  208.23    9.10
   0   8   5   36.59    1.89
   0   8   5   31.64    2.15
   0  -8  -5   34.91    2.45
   0  -8  -5   34.41    2.45
   0   8   5   38.06    2.51
   0   8   5   41.53    2.52
   0   8   5   37.33    1.76
   0   8   5   38.27    1.76
   0   8   5   38.30    1.76
   0   8   5   34.76    1.71
   0   8   5   31.93    1.80
   0   8   6   57.50    2.80
   0   8   6   59.10    2.62
   0  -8  -6   60.82    3.45
   0  -8  -6   58.20    3.43
   0   8   6   55.70    2.58
   0   8   6   57.39    2.61
   0   8   6   59.51    2.63
   0   8   6   57.65    3.36
   0   8   6   57.74    3.35
   0   8   6   58.17    2.77
   0  -8  -7   58.72    3.45
   0  -8  -7   57.59    3.46
   0   8   7   53.80    2.53
   0   8   7   55.94    2.54
   0   8   7   53.10    3.24
   0   8   7   58.10    2.55
   0   8   7   60.29    3.32
   0   8   7   56.59    2.75
   0   8   8  170.01    7.58
   0   8   8  177.30    7.49
   0   8   8  178.05    7.49
   0   8   8  184.67    7.50
   0   8   8  189.69    7.78
   0   8   8  182.05    8.26
   0  -8  -8  183.73    8.59
   0  -8  -8  178.80    8.55
   0   8   8  185.55    8.36
   0   8   9    3.69    0.60
   0   8   9    1.72    0.76
   0   8   9    3.60    0.75
   0  -8  -9    4.25    1.18
   0  -8  -9    4.65    1.15
   0   8   9    3.76    0.86
   0   8  10   18.20    1.21
   0  -8 -10   23.11    2.10
   0  -8 -10   21.32    2.06
   0   8  10   21.22    1.45
   0  -8 -11   23.27    1.45
   0  -8 -11   26.22    2.41
   0  -8 -11   26.50    2.38
   0   8  11   23.84    2.82
   0   8  11   28.16    1.76
   0  -8 -12   46.80    2.36
   0  -8 -12   43.38    3.37
   0  -8 -12   45.89    3.43
   0   8  12   38.60    3.83
   0   8  12   49.87    2.62
   0  -8 -13   19.35    1.24
   0   8  13   15.32    2.52
   0  -8 -13   13.95    1.95
   0  -8 -13   15.43    1.97
   0   8  13   14.85    1.18
   0  -8 -14   23.33    1.41
   0   8  14   18.69    2.74
   0  -8 -14   21.51    2.35
   0  -8 -14   21.85    2.33
   0   8  14   18.45    1.36
   0  -8 -15   67.01    2.87
   0   8  15   48.33    2.75
   0  -8 -16  104.83    4.70
   0  -8 -17    7.26    0.76
   0   8  17    6.24    0.76
   0  -8 -18    0.57    0.46
   0   8  18   -0.05    0.45
   0  -8 -19   18.37    1.03
   0   8  19   16.65    0.93
   0   9 -17    0.33    0.26
   0   9 -16    7.24    0.59
   0   9 -16    6.22    0.63
   0   9 -15    0.04    0.54
   0  -9  15    0.71    0.47
   0   9 -15    0.40    0.46
   0  -9  14   38.56    2.20
   0   9 -14   50.73    2.31
   0  -9  13  103.78    4.79
   0   9 -13  102.04    4.67
   0  -9  12   46.02    2.46
   0   9 -12   46.61    2.40
   0   9 -11   33.82    3.23
   0   9 -11   36.30    2.10
   0  -9  11   34.55    1.97
   0   9 -11   36.49    1.99
   0  -9  10    5.54    0.84
   0   9 -10    8.44    0.94
   0   9 -10    8.50    0.99
   0   9 -10    6.85    0.62
   0   9 -10    7.56    0.78
   0   9 -10    5.68    1.68
   0   9  -9   13.61    1.05
   0   9  -9   15.48    0.98
   0   9  -9   15.79    1.28
   0  -9   9   13.82    1.13
   0   9  -9   15.61    1.24
   0   9  -8   32.74    1.70
   0   9  -8   30.71    1.91
   0  -9   8   31.29    1.79
   0   9  -8   33.84    1.92
   0   9  -7   67.17    3.13
   0   9  -7   67.85    3.30
   0   9  -7   68.49    3.28
   0   9  -6    0.18    0.39
   0   9  -6    0.83    0.62
   0   9  -6    0.33    0.31
   0   9  -6    0.39    0.32
   0   9  -6    0.77    0.64
   0   9  -6    0.21    0.30
   0   9  -6    0.21    0.77
   0   9  -6    0.65    0.64
   0   9  -5    2.46    0.53
   0   9  -5    2.72    0.86
   0   9  -5    2.52    0.71
   0   9  -5    2.86    0.67
   0   9  -5    3.87    0.93
   0   9  -5    1.97    0.42
   0   9  -5    1.59    0.53
   0   9  -5    2.59    0.42
   0   9  -5    2.80    0.42
   0   9  -4   18.12    1.04
   0   9  -4   17.61    1.03
   0   9  -4   18.31    1.70
   0   9  -4   17.91    1.25
   0   9  -4   17.71    1.07
   0   9  -4   16.78    1.05
   0   9  -4   16.93    1.17
   0   9  -4   17.35    1.03
   0   9  -4   17.49    1.07
   0   9  -4   19.70    1.17
   0   9  -4   19.46    1.74
   0   9  -3    3.45    1.01
   0   9  -3    5.16    0.54
   0   9  -3    5.96    0.55
   0   9  -3    5.05    0.54
   0   9  -3    5.47    0.68
   0   9  -3    4.81    0.60
   0   9  -3    3.90    0.63
   0   9  -3    4.74    0.94
   0   9  -2   26.83    2.16
   0   9  -2   29.08    2.21
   0   9  -2   29.90    1.48
   0   9  -2   24.47    1.50
   0   9  -2   30.66    1.49
   0   9  -2   29.08    1.48
   0   9  -1    2.81    0.47
   0   9  -1    4.30    0.99
   0   9  -1    3.59    0.51
   0   9  -1    2.41    0.89
   0   9  -1    2.77    0.47
   0   9   0    8.49    0.72
   0   9   0    8.46    0.68
   0   9   0    8.29    0.66
   0   9   0    8.38    0.69
   0   9   0    6.81    1.21
   0   9   1   10.29    1.41
   0   9   1    9.76    0.76
   0   9   1    9.76    0.77
   0   9   2   14.62    0.99
   0   9   2   16.54    1.01
   0   9   2   17.29    1.02
   0   9   2   16.66    1.69
   0   9   2   14.54    1.03
   0   9   2   17.75    1.03
   0   9   3   94.87    4.27
   0   9   3  102.71    4.29
   0   9   3  101.04    4.29
   0   9   3   96.98    5.18
   0   9   3   93.83    4.35
   0   9   3   97.93    4.28
   0   9   4   10.14    0.74
   0   9   4    9.75    1.35
   0  -9  -4    9.51    1.33
   0  -9  -4   10.24    1.41
   0   9   4    8.58    0.71
   0   9   4    9.85    0.75
   0   9   4    9.80    1.32
   0   9   4    9.48    0.71
   0   9   4    9.07    0.86
   0   9   5    1.69    0.55
   0   9   5    1.22    0.41
   0   9   5    1.51    0.92
   0   9   5    0.98    0.39
   0  -9  -5    1.52    0.93
   0  -9  -5    2.91    0.95
   0   9   5    0.98    0.40
   0   9   5    1.86    0.90
   0   9   5    0.84    0.37
   0   9   6   43.45    2.88
   0   9   6   44.45    2.93
   0   9   6   43.68    2.29
   0   9   6   44.48    2.10
   0  -9  -6   44.81    2.97
   0  -9  -6   47.52    3.00
   0   9   6   44.05    2.10
   0   9   6   45.48    2.09
   0   9   6   41.70    2.04
   0   9   6   41.92    2.17
   0   9   6   40.68    2.13
   0   9   6   42.96    2.17
   0   9   7   35.46    1.82
   0   9   7   35.55    1.95
   0   9   7   34.03    1.70
   0   9   7   33.31    1.80
   0   9   7   35.26    1.84
   0   9   7   37.08    2.57
   0   9   7   34.43    1.71
   0   9   7   32.75    1.68
   0   9   7   36.90    2.52
   0  -9  -7   34.93    2.57
   0  -9  -7   35.32    2.60
   0   9   7   30.97    1.69
   0   9   7   31.83    1.70
   0   9   8   89.00    4.15
   0   9   8   89.72    4.16
   0   9   8   97.14    4.31
   0  -9  -8  101.46    5.32
   0  -9  -8   97.16    5.26
   0   9   8   98.60    5.06
   0   9   8   98.73    4.17
   0   9   8   95.80    5.08
   0   9   8   96.15    4.17
   0   9   8   99.19    4.17
   0   9   8   99.94    4.30
   0   9   9   72.35    3.16
   0   9   9   65.09    2.91
   0  -9  -9   67.98    4.10
   0  -9  -9   66.50    4.06
   0   9   9   66.07    3.07
   0   9   9   61.10    2.90
   0   9   9   61.48    2.90
   0   9   9   68.65    3.77
   0   9   9   66.12    3.77
   0   9  10    2.62    0.72
   0   9  10    3.12    0.65
   0  -9 -10    4.58    1.24
   0   9  10    4.27    1.45
   0  -9 -10    2.28    1.11
   0   9  10    4.94    0.87
   0   9  11    1.80    0.60
   0   9  11    1.63    0.73
   0  -9 -11    1.17    0.58
   0  -9 -11    1.13    1.01
   0   9  11    2.71    1.34
   0   9  11    3.07    0.84
   0  -9 -11    0.48    1.06
   0  -9 -12   20.98    1.34
   0  -9 -12   20.09    2.17
   0  -9 -12   23.19    2.28
   0   9  12   20.64    1.43
   0   9  12   20.59    1.57
   0  -9 -13   73.51    3.45
   0  -9 -13   71.10    4.63
   0  -9 -13   76.87    4.74
   0   9  13   72.52    3.52
   0  -9 -14   10.73    1.77
   0   9  14   14.83    1.20
   0  -9 -14   14.81    1.11
   0  -9 -14   13.10    1.81
   0   9  15   46.00    2.42
   0  -9 -15   47.92    2.39
   0   9  16    1.16    0.62
   0  -9 -16    1.39    0.55
   0   9  17    2.24    0.57
   0  -9 -17    3.76    0.59
   0   9  18    4.54    0.55
   0  -9 -18    5.14    0.57
   0  10 -16    0.28    0.27
   0  10 -15   -0.21    0.43
   0  10 -14   12.52    0.90
   0  10 -14   12.30    0.96
   0  10 -13   10.52    0.88
   0  10 -13    9.48    0.92
   0  10 -12   50.64    2.49
   0  10 -12   49.59    2.55
   0  10 -12   45.42    2.35
   0  10 -11   18.29    1.31
   0  10 -11   16.16    1.24
   0  10 -10    0.70    0.35
   0  10 -10   -0.32    0.70
   0  10 -10    1.75    0.73
   0  10 -10    1.52    0.58
   0  10  -9   19.82    1.20
   0  10  -9   22.19    1.47
   0  10  -9   20.03    1.28
   0  10  -9   20.08    1.45
   0  10  -8    5.50    0.90
   0  10  -8    4.53    0.87
   0  10  -8    4.39    0.59
   0  10  -7    0.05    0.71
   0  10  -7    0.67    0.45
   0  10  -7   -0.15    0.68
   0  10  -6   48.79    2.52
   0  10  -6   48.35    2.26
   0  10  -6   44.74    2.25
   0  10  -6   48.63    2.26
   0  10  -6   50.31    2.57
   0  10  -6   47.25    3.08
   0  10  -6   42.93    2.99
   0  10  -6   53.18    2.45
   0  10  -5   47.74    2.24
   0  10  -5   46.07    3.03
   0  10  -5   43.00    2.11
   0  10  -5   41.81    2.11
   0  10  -5   41.16    2.26
   0  10  -5   45.43    2.11
   0  10  -5   41.52    2.33
   0  10  -5   43.73    2.10
   0  10  -5   43.01    2.10
   0  10  -5   41.59    2.88
   0  10  -5   44.63    2.34
   0  10  -4    0.54    0.57
   0  10  -4   -0.40    0.83
   0  10  -4   -0.33    0.67
   0  10  -4   -0.16    0.52
   0  10  -4   -0.03    0.48
   0  10  -4    0.93    0.58
   0  10  -4   -0.28    0.45
   0  10  -4   -0.03    0.36
   0  10  -4    0.75    0.87
   0  10  -4    0.16    0.36
   0  10  -4   -0.27    0.52
   0  10  -4    0.28    0.36
   0  10  -3   58.95    2.69
   0  10  -3   56.31    2.71
   0  10  -3   52.35    2.58
   0  10  -3   55.91    2.61
   0  10  -3   56.51    2.59
   0  10  -3   48.42    3.39
   0  10  -3   51.43    2.55
   0  10  -3   62.02    3.65
   0  10  -3   50.66    2.66
   0  10  -3   57.28    2.59
   0  10  -3   57.93    2.60
   0  10  -2   24.07    1.35
   0  10  -2   23.20    1.34
   0  10  -2   25.26    1.34
   0  10  -2   22.28    1.43
   0  10  -2   22.17    1.47
   0  10  -2   23.76    2.13
   0  10  -2   23.58    1.34
   0  10  -2   26.01    1.35
   0  10  -2   23.88    1.32
   0  10  -2   19.23    1.32
   0  10  -1    1.10    0.44
   0  10  -1    0.98    0.87
   0  10  -1    0.76    0.48
   0  10  -1    0.80    0.45
   0  10  -1    0.57    0.49
   0  10  -1    0.64    0.44
   0  10  -1    0.53    0.88
   0  10  -1    1.21    0.61
   0  10  -1    1.64    0.54
   0  10  -1    1.05    0.55
   0  10  -1    1.03    0.51
   0  10  -1    0.49    0.59
   0  10  -1    1.11    0.46
   0  10   0   25.77    1.52
   0  10   0   29.67    1.52
   0  10   0   30.09    2.37
   0  10   0   29.64    2.41
   0  10   0   26.74    1.50
   0  10   0   28.60    1.57
   0  10   0   24.15    1.56
   0  10   0   27.92    1.53
   0  10   0   26.04    1.52
   0  10   0   27.57    1.51
   0  10   0   29.97    1.52
   0  10   0   29.51    1.57
   0  10   1   61.12    2.90
   0  10   1   63.83    3.86
   0  10   1   63.57    2.89
   0  10   1   58.15    2.81
   0  10   1   59.71    2.82
   0  10   1   59.65    2.86
   0  10   1   61.00    2.87
   0  10   1   59.68    2.84
   0  10   1   67.12    2.91
   0  10   2   27.34    1.56
   0  10   2   30.95    1.57
   0  10   2   30.46    1.58
   0  10   2   29.79    1.60
   0  10   2   25.85    1.54
   0  10   2   29.04    1.59
   0  10   2   29.23    1.56
   0  10   2   27.87    2.41
   0  10   2   29.34    2.44
   0  10   2   24.72    1.55
   0  10   2   30.24    1.65
   0  10   2   30.45    1.58
   0  10   3    6.38    1.25
   0  10   3    4.53    0.63
   0  10   3    3.79    0.65
   0  10   3    5.38    0.72
   0  10   3    5.25    0.65
   0  10   3    5.75    0.64
   0  10   3    5.29    0.60
   0  10   3    5.12    0.61
   0  10   3    5.17    0.69
   0  10   3    5.28    0.63
   0  10   3    5.49    0.67
   0 -10  -3    5.79    1.27
   0 -10  -3    4.63    1.21
   0  10   3    3.43    0.59
   0  10   3    4.30    0.66
   0  10   4  315.95   13.07
   0  10   4  322.63   13.09
   0  10   4  318.63   13.04
   0  10   4  327.58   13.06
   0  10   4  331.11   13.07
   0  10   4  303.18   13.06
   0  10   4  303.15   13.04
   0  10   4  306.82   13.04
   0  10   4  316.19   13.16
   0  10   4  331.02   13.06
   0 -10  -4  326.77   14.17
   0 -10  -4  325.30   14.15
   0  10   4  289.64   12.99
   0  10   4  301.75   13.07
   0  10   4  331.01   13.13
   0  10   4  317.46   14.25
   0  10   4  344.95   14.27
   0  10   5   35.63    1.85
   0  10   5   34.13    1.72
   0  10   5   31.79    1.75
   0  10   5   34.00    1.77
   0  10   5   36.24    1.92
   0  10   5   33.81    1.76
   0 -10  -5   34.91    2.62
   0 -10  -5   36.93    2.67
   0  10   5   28.68    1.73
   0  10   5   34.76    1.76
   0  10   5   35.93    1.77
   0  10   5   35.47    1.86
   0  10   5   29.54    1.73
   0  10   5   34.96    2.62
   0  10   5   34.43    2.67
   0  10   6   74.59    3.74
   0  10   6   85.95    3.87
   0  10   6   85.57    3.99
   0  10   6   90.53    3.79
   0  10   6   83.89    3.84
   0  10   6   88.32    3.87
   0  10   6   89.30    4.92
   0  10   6   85.69    3.77
   0  10   6   87.86    3.78
   0  10   6   79.64    3.77
   0  10   6   80.33    3.76
   0 -10  -6   87.29    4.82
   0 -10  -6   81.30    4.76
   0  10   6   87.91    4.82
   0  10   7    5.29    0.80
   0  10   7    4.67    0.58
   0  10   7    4.77    0.66
   0  10   7    4.14    0.70
   0  10   7    3.77    0.70
   0  10   7    3.72    0.74
   0  10   7    7.07    1.23
   0  10   7    4.82    0.57
   0  10   7    3.90    0.63
   0 -10  -7    5.75    1.27
   0 -10  -7    5.89    1.26
   0  10   7    5.03    0.58
   0  10   7    3.18    1.11
   0  10   8  195.34    8.44
   0  10   8  216.23    8.70
   0  10   8  199.02    8.33
   0  10   8  204.58    8.48
   0  10   8  192.06    8.33
   0  10   8  190.26    8.32
   0  10   8  199.81    8.34
   0  10   8  199.20    8.33
   0  10   8  207.24    9.42
   0 -10  -8  202.67    9.60
   0 -10  -8  194.50    9.54
   0  10   8  193.11    9.41
   0  10   9   36.44    2.72
   0  10   9   35.63    1.88
   0  10   9   38.87    1.91
   0  10   9   40.09    2.09
   0 -10  -9   38.25    2.93
   0 -10  -9   40.36    2.99
   0  10   9   38.40    1.87
   0  10   9   34.37    2.65
   0  10   9   37.36    1.87
   0  10   9   37.64    1.87
   0  10   9   36.88    2.03
   0 -10 -10   -0.48    0.99
   0 -10 -10    0.16    1.01
   0  10  10    0.47    0.67
   0  10  10    0.04    0.62
   0  10  11    1.62    0.83
   0 -10 -11    0.04    0.54
   0 -10 -11    1.82    1.01
   0 -10 -11    0.16    1.05
   0  10  11    0.58    0.66
   0  10  11    0.48    0.62
   0  10  12    2.53    0.91
   0  10  12    2.63    0.77
   0 -10 -12    2.16    0.62
   0 -10 -12    3.72    1.13
   0 -10 -12    3.70    1.31
   0  10  13    0.91    0.71
   0 -10 -13    0.81    0.58
   0 -10 -13    2.89    1.08
   0 -10 -13    1.18    0.99
   0 -10 -14   52.21    2.59
   0  10  14   53.50    2.69
   0 -10 -15   15.48    1.09
   0  10  15   14.65    1.14
   0 -10 -16    0.07    0.47
   0  10  16    0.38    0.55
   0 -10 -17   18.93    1.13
   0  10  17   20.08    1.15
   0 -10 -18    1.65    0.39
   0  10  18    2.48    0.39
   0  11 -15    0.25    0.25
   0  11 -15   -0.17    0.24
   0  11 -14    0.27    0.38
   0  11 -13    2.11    0.46
   0  11 -13    2.90    0.57
   0  11 -12    2.75    0.63
   0  11 -12    1.89    0.57
   0  11 -12    3.01    0.58
   0  11 -11    6.79    0.84
   0  11 -11    5.12    0.75
   0  11 -11    6.04    0.79
   0  11 -10    8.08    0.65
   0  11 -10   10.96    1.06
   0  11 -10   10.12    0.83
   0  11 -10    9.03    0.95
   0  11 -10   10.23    1.01
   0  11  -9   17.70    1.11
   0  11  -9   20.05    1.33
   0  11  -9   16.85    1.35
   0  11  -9   19.73    1.41
   0  11  -9   17.96    1.19
   0  11  -8    3.87    0.59
   0  11  -8    4.96    0.76
   0  11  -8    4.04    0.82
   0  11  -8    3.94    0.92
   0  11  -8    5.48    0.86
   0  11  -7   24.42    1.62
   0  11  -7   24.94    1.44
   0  11  -7   27.23    1.69
   0  11  -7   21.83    1.55
   0  11  -6    4.45    1.03
   0  11  -6    3.97    0.78
   0  11  -6    4.34    0.51
   0  11  -6    3.43    0.50
   0  11  -6    4.38    0.65
   0  11  -6    4.88    0.83
   0  11  -6    5.35    0.93
   0  11  -6    4.57    0.53
   0  11  -5    0.97    0.74
   0  11  -5    0.23    0.38
   0  11  -5   -0.04    0.54
   0  11  -5    0.16    0.51
   0  11  -5   -0.19    0.46
   0  11  -5    0.45    0.38
   0  11  -5    0.26    0.38
   0  11  -5    0.13    0.88
   0  11  -5    0.26    0.81
   0  11  -5    1.00    0.64
   0  11  -4    9.23    0.82
   0  11  -4    8.38    0.84
   0  11  -4    9.44    0.79
   0  11  -4   10.15    1.53
   0  11  -4    9.13    1.43
   0  11  -4    9.81    0.80
   0  11  -4   11.05    0.81
   0  11  -4    8.41    0.84
   0  11  -4    9.44    0.97
   0  11  -4   10.41    0.92
   0  11  -3   32.44    1.73
   0  11  -3   28.96    1.72
   0  11  -3   33.69    1.72
   0  11  -3   31.84    2.58
   0  11  -3   29.95    2.56
   0  11  -3   33.39    1.72
   0  11  -3   33.00    1.73
   0  11  -3   31.85    1.71
   0  11  -3   31.99    1.82
   0  11  -3   35.73    1.85
   0  11  -2   10.83    0.90
   0  11  -2    8.59    0.85
   0  11  -2    9.03    0.79
   0  11  -2    8.02    1.02
   0  11  -2    9.45    1.50
   0  11  -2    8.77    1.43
   0  11  -2    8.92    0.81
   0  11  -2    8.65    0.80
   0  11  -2    8.41    0.81
   0  11  -2    7.96    0.93
   0  11  -2    7.43    0.83
   0  11  -1    0.73    0.54
   0  11  -1    0.57    0.54
   0  11  -1    0.41    0.44
   0  11  -1    0.45    0.94
   0  11  -1    0.15    0.42
   0  11  -1    1.02    0.47
   0  11  -1   -0.04    0.58
   0  11  -1    0.34    0.65
   0  11  -1    1.16    0.56
   0  11  -1    0.16    0.82
   0  11  -1    0.14    0.67
   0  11   0    0.17    0.51
   0  11   0    0.97    0.92
   0  11   0    0.92    0.51
   0  11   0    1.26    0.65
   0  11   0    2.29    1.03
   0  11   0    1.04    0.50
   0  11   0    0.76    0.65
   0  11   0    0.54    0.55
   0  11   0    0.30    0.45
   0  11   0    1.01    0.68
   0  11   0    0.34    0.54
   0  11   0    1.26    0.51
   0  11   1    9.11    0.87
   0  11   1    7.44    0.84
   0  11   1    8.38    0.74
   0  11   1    7.68    0.89
   0  11   1    7.25    1.45
   0  11   1    7.56    0.80
   0  11   1    8.11    0.82
   0  11   1    8.61    0.89
   0  11   1    9.80    0.86
   0  11   2    0.18    0.44
   0  11   2   -0.08    0.50
   0  11   2    1.82    1.00
   0  11   2    0.77    0.59
   0  11   2    0.21    0.68
   0  11   2    0.59    0.55
   0  11   2    0.12    0.49
   0  11   2    0.04    0.46
   0  11   2   -0.12    0.44
   0  11   2   -0.04    0.61
   0  11   2    0.47    0.50
   0  11   2    0.16    1.04
   0  11   2    0.71    0.47
   0  11   2   -0.70    0.63
   0  11   2    0.52    0.64
   0  11   3   53.57    2.58
   0  11   3   49.79    2.49
   0  11   3   48.78    2.52
   0  11   3   53.17    2.49
   0  11   3   51.95    2.54
   0  11   3   47.91    2.48
   0  11   3   50.09    3.51
   0  11   3   47.82    2.47
   0  11   3   51.44    2.48
   0  11   3   47.58    2.46
   0  11   3   52.18    2.48
   0 -11  -3   45.96    3.38
   0 -11  -3   50.62    3.48
   0  11   4   18.64    1.29
   0  11   4   19.05    1.29
   0  11   4   18.82    1.28
   0  11   4   19.33    1.28
   0  11   4   20.05    1.32
   0  11   4   20.81    1.24
   0 -11  -4   20.16    2.04
   0 -11  -4   16.02    1.89
   0  11   4   19.55    1.23
   0  11   4   19.27    1.22
   0  11   4   19.11    2.07
   0  11   4   20.01    1.22
   0  11   4   18.26    2.09
   0  11   4   16.47    1.21
   0  11   4   20.19    1.36
   0  11   5   20.28    1.35
   0  11   5   20.21    1.37
   0  11   5   20.68    1.33
   0  11   5   19.52    1.31
   0  11   5   22.44    1.45
   0  11   5   20.32    1.29
   0 -11  -5   21.60    2.11
   0 -11  -5   20.03    2.10
   0  11   5   21.05    1.29
   0  11   5   23.19    1.31
   0  11   5   22.13    2.22
   0  11   5   19.18    1.23
   0  11   5   20.14    2.19
   0  11   5   18.59    1.36
   0  11   6   24.83    1.61
   0  11   6   25.97    1.70
   0  11   6   27.66    1.54
   0 -11  -6   25.90    2.36
   0 -11  -6   28.56    2.46
   0  11   6   26.11    2.48
   0  11   6   25.75    1.52
   0  11   6   27.46    1.52
   0  11   6   27.84    1.56
   0  11   6   27.97    1.57
   0  11   6   25.42    2.40
   0  11   6   27.21    1.65
   0  11   7    1.07    0.58
   0  11   7    0.48    0.71
   0  11   7    0.41    0.48
   0  11   7    0.97    0.58
   0  11   7    0.60    1.01
   0  11   7    0.30    0.43
   0  11   7    1.92    1.03
   0  11   7    0.64    0.49
   0  11   7    0.63    0.67
   0  11   7    1.76    0.72
   0 -11  -7    0.15    0.98
   0 -11  -7    0.15    1.00
   0  11   8   -0.04    0.55
   0  11   8    0.35    0.56
   0  11   8   -0.06    0.73
   0  11   8   -0.07    0.40
   0  11   8    1.58    1.02
   0  11   8   -0.36    0.45
   0  11   8   -0.18    0.69
   0  11   8    0.19    0.68
   0  11   8   -0.15    0.90
   0  11   8    0.36    0.41
   0 -11  -8   -1.09    1.01
   0 -11  -8   -0.16    1.07
   0  11   9   28.44    1.67
   0  11   9   27.28    1.47
   0  11   9   25.85    1.46
   0  11   9   25.78    1.83
   0  11   9   24.73    1.41
   0 -11  -9   21.68    2.33
   0 -11  -9   25.69    2.43
   0  11   9   25.55    1.43
   0  11   9   24.45    1.41
   0  11   9   26.22    2.33
   0  11   9   25.75    2.26
   0  11   9   25.38    1.61
   0 -11 -10    7.80    1.51
   0  11  10    7.38    0.74
   0  11  10    7.76    0.74
   0  11  10    9.70    1.02
   0  11  10    9.24    0.97
   0 -11 -10    7.18    1.47
   0 -11 -11    5.41    0.73
   0  11  11    6.80    0.83
   0  11  11    6.96    0.92
   0 -11 -11    6.39    1.41
   0 -11 -11    4.77    1.32
   0  11  12    9.81    0.93
   0  11  12   12.40    1.11
   0 -11 -12   10.71    0.92
   0  11  12   11.77    1.28
   0 -11 -12   12.98    1.73
   0  11  13    6.82    0.92
   0 -11 -13    6.76    0.75
   0  11  14   33.16    1.83
   0 -11 -14   30.78    1.71
   0  11  15   13.63    1.04
   0 -11 -15   12.97    0.95
   0  11  16   10.21    0.86
   0 -11 -16   10.89    0.79
   0  11  17    0.30    0.40
   0 -11 -17    0.28    0.35
   0  12 -14    1.73    0.34
   0  12 -13   18.08    0.92
   0  12 -12   12.57    0.92
   0  12 -12   14.75    0.90
   0  12 -11   23.25    1.40
   0  12 -11   24.83    1.40
   0  12 -10   31.61    1.68
   0  12 -10   26.55    1.45
   0  12 -10   27.71    1.64
   0  12  -9    1.32    0.62
   0  12  -9    0.68    0.56
   0  12  -9    0.57    0.73
   0  12  -9    0.70    0.36
   0  12  -8   16.45    1.25
   0  12  -8   17.26    1.16
   0  12  -8   14.76    1.04
   0  12  -7    0.04    0.45
   0  12  -7    0.35    0.63
   0  12  -7    0.41    0.81
   0  12  -6    3.58    0.91
   0  12  -6    3.13    0.61
   0  12  -6    2.28    0.44
   0  12  -6    2.71    0.71
   0  12  -6    1.44    0.39
   0  12  -5    2.72    0.95
   0  12  -5    2.97    0.73
   0  12  -5    3.79    0.68
   0  12  -5    2.44    0.59
   0  12  -5    2.72    0.59
   0  12  -5    2.86    0.48
   0  12  -5    3.12    0.51
   0  12  -5    2.78    0.94
   0  12  -5    2.83    0.52
   0  12  -4   24.23    1.43
   0  12  -4   22.82    1.38
   0  12  -4   24.48    1.38
   0  12  -4   21.00    2.15
   0  12  -4   23.42    1.38
   0  12  -4   23.24    1.49
   0  12  -4   21.15    2.21
   0  12  -4   23.03    1.36
   0  12  -4   23.36    1.37
   0  12  -4   27.67    1.56
   0  12  -3   13.20    1.03
   0  12  -3   11.76    0.99
   0  12  -3   11.59    0.92
   0  12  -3    8.37    1.53
   0  12  -3   14.02    1.01
   0  12  -3   11.47    1.02
   0  12  -3   11.82    1.62
   0  12  -3   15.37    0.99
   0  12  -3   12.54    0.95
   0  12  -3   11.70    1.05
   0  12  -2    2.11    0.56
   0  12  -2    2.07    0.69
   0  12  -2    2.32    0.56
   0  12  -2    3.86    1.21
   0  12  -2    3.27    0.69
   0  12  -2    1.37    0.79
   0  12  -2    2.52    0.65
   0  12  -2    3.36    0.60
   0  12  -2    2.05    1.00
   0  12  -2    2.56    0.85
   0  12  -1    1.94    0.62
   0  12  -1    1.19    0.55
   0  12  -1    1.56    0.67
   0  12  -1    2.23    0.57
   0  12  -1    2.15    1.27
   0  12  -1    0.78    0.63
   0  12  -1    1.57    0.76
   0  12  -1    1.46    0.69
   0  12  -1    2.39    0.59
   0  12  -1    1.75    1.03
   0  12  -1    1.21    0.80
   0  12   0    1.12    0.59
   0  12   0    1.54    0.66
   0  12   0    2.19    0.58
   0  12   0    1.30    0.65
   0  12   0    0.17    1.01
   0  12   0    2.24    0.56
   0  12   0    1.95    0.66
   0  12   0    2.44    0.71
   0  12   0    1.73    0.53
   0  12   0    1.79    0.97
   0  12   0    1.89    0.79
   0  12   1    8.77    1.03
   0  12   1   10.47    1.76
   0  12   1    8.83    1.00
   0  12   1   11.14    0.97
   0  12   1    8.62    0.93
   0  12   1    9.83    1.01
   0  12   1    8.34    0.94
   0  12   2    6.04    0.90
   0  12   2    6.28    1.47
   0  12   2    7.36    0.79
   0  12   2    7.44    0.79
   0  12   2    6.84    0.80
   0  12   2    8.44    0.94
   0  12   2    5.79    0.74
   0  12   2    6.27    0.87
   0  12   2    8.24    0.80
   0  12   2    7.12    1.56
   0  12   2    8.03    0.94
   0  12   2    7.75    0.87
   0  12   2    8.37    0.99
   0 -12  -2    7.33    1.46
   0 -12  -2    6.97    1.50
   0  12   3    8.10    0.87
   0  12   3    7.02    0.85
   0 -12  -3    7.78    1.55
   0 -12  -3    8.76    1.55
   0  12   3    8.84    0.89
   0  12   3    8.12    0.85
   0  12   3    7.61    1.59
   0  12   3    8.53    0.86
   0  12   3    9.60    0.97
   0  12   3    8.93    0.94
   0  12   3    8.81    1.05
   0  12   3    8.70    0.93
   0  12   4  125.54    5.43
   0  12   4  119.45    5.38
   0  12   4  120.69    5.38
   0  12   4  116.36    5.43
   0  12   4  124.22    5.36
   0 -12  -4  121.13    6.52
   0 -12  -4  123.36    6.57
   0  12   4  130.22    5.39
   0  12   4  121.69    5.36
   0  12   4  117.33    6.67
   0  12   4  130.56    5.36
   0  12   4  108.31    6.58
   0  12   4  120.32    5.43
   0  12   4  108.69    5.28
   0  12   5   87.72    4.08
   0  12   5   85.90    4.17
   0  12   5   92.21    4.05
   0 -12  -5   85.69    5.15
   0 -12  -5   81.22    5.06
   0  12   5   90.24    5.37
   0  12   5   89.87    4.04
   0  12   5   87.95    4.03
   0  12   5   88.24    4.04
   0  12   5   84.37    4.02
   0  12   5   93.31    5.35
   0  12   5   86.45    4.10
   0  12   6    0.30    0.70
   0  12   6    0.79    0.68
   0  12   6    0.84    0.52
   0  12   6    0.42    0.48
   0  12   6   -0.67    1.08
   0  12   6   -0.18    0.98
   0  12   6    0.08    0.48
   0  12   6    0.95    0.70
   0  12   6    0.70    0.72
   0  12   6    0.19    0.76
   0 -12  -6   -0.16    0.97
   0 -12  -6    0.31    0.89
   0  12   7   41.12    2.21
   0  12   7   38.87    2.10
   0  12   7   41.77    2.12
   0  12   7   37.40    2.30
   0  12   7   40.98    2.08
   0 -12  -7   43.04    3.18
   0 -12  -7   35.96    2.97
   0  12   7   34.38    3.02
   0  12   7   37.90    2.05
   0  12   7   42.39    2.08
   0  12   7   36.30    3.04
   0  12   7   37.06    2.18
   0  12   8   10.07    0.94
   0  12   8   10.40    0.92
   0  12   8   10.81    1.15
   0  12   8    9.62    0.85
   0  12   8    8.72    1.62
   0  12   8   10.26    1.03
   0  12   8    9.36    1.04
   0  12   8    7.49    1.50
   0  12   8   10.05    0.83
   0  12   8    9.02    0.84
   0 -12  -8    7.64    1.43
   0 -12  -8    8.59    1.55
   0  12   9    2.75    0.64
   0  12   9    3.41    0.66
   0  12   9    4.28    0.94
   0  12   9    3.19    0.54
   0  12   9    2.58    0.52
   0  12   9    3.59    1.19
   0 -12  -9    1.60    1.00
   0  12   9    3.66    0.80
   0  12   9    3.54    0.82
   0  12   9    3.23    0.54
   0 -12  -9    1.60    1.00
   0  12   9    2.31    0.98
   0  12  10   13.17    1.34
   0  12  10   13.51    0.91
   0  12  10   12.44    0.90
   0  12  10   14.21    1.21
   0  12  10   14.76    1.16
   0  12  10   13.93    0.98
   0  12  10   13.64    0.98
   0  12  11   12.73    1.17
   0  12  11   10.58    1.04
   0 -12 -11   12.35    0.95
   0  12  12   33.40    1.86
   0  12  12   29.12    1.70
   0 -12 -12   31.06    1.69
   0 -12 -13    0.64    0.46
   0  12  13    1.05    0.68
   0 -12 -14   40.78    2.05
   0  12  14   42.48    2.15
   0 -12 -15    4.45    0.54
   0  12  15    6.03    0.70
   0  12  16    0.64    0.44
   0  12  17    1.00    0.32
   0  13 -13   10.67    0.65
   0  13 -12    2.83    0.49
   0  13 -12    2.18    0.38
   0  13 -11    0.40    0.47
   0  13 -10   44.31    2.06
   0  13 -10   48.31    2.26
   0  13  -9    6.93    0.70
   0  13  -9    8.11    0.90
   0  13  -8    7.04    0.76
   0  13  -8    9.04    0.79
   0  13  -8    7.91    0.94
   0  13  -8    6.24    0.63
   0  13  -7    2.61    0.85
   0  13  -7    1.74    0.63
   0  13  -7    3.74    0.73
   0  13  -7    2.18    0.53
   0  13  -6   11.33    1.00
   0  13  -6   14.13    1.24
   0  13  -6   12.61    0.98
   0  13  -5    1.28    0.42
   0  13  -5    1.24    0.44
   0  13  -5    0.75    0.57
   0  13  -5    2.10    0.61
   0  13  -5    1.09    0.54
   0  13  -5    1.74    0.55
   0  13  -5    2.77    0.91
   0  13  -4  115.68    5.23
   0  13  -4  120.83    5.23
   0  13  -4  126.97    5.24
   0  13  -4  121.28    5.23
   0  13  -4  123.08    5.23
   0  13  -4  104.27    6.33
   0  13  -4  113.65    5.27
   0  13  -4   98.09    6.26
   0  13  -4  133.46    5.42
   0  13  -3    3.76    0.98
   0  13  -3    3.07    0.59
   0  13  -3    4.04    0.63
   0  13  -3    3.18    1.10
   0  13  -3    3.79    0.72
   0  13  -3    3.27    0.69
   0  13  -3    4.29    0.72
   0  13  -3    3.44    0.69
   0  13  -3    4.73    1.30
   0  13  -3    3.25    0.59
   0  13  -2    5.91    0.82
   0  13  -2    6.55    0.85
   0  13  -2    4.62    0.70
   0  13  -2    5.68    1.49
   0  13  -2    7.25    1.43
   0  13  -2    6.10    0.77
   0  13  -2    4.74    0.70
   0  13  -2    6.98    0.74
   0  13  -2    4.51    0.94
   0  13  -1   22.99    1.47
   0  13  -1   22.08    1.45
   0  13  -1   23.64    1.41
   0  13  -1   24.44    1.43
   0  13  -1   23.29    1.41
   0  13  -1   21.81    1.56
   0  13  -1   23.09    1.62
   0  13  -1   20.00    2.39
   0  13  -1   25.48    2.45
   0  13  -1   21.21    1.48
   0  13  -1   22.96    1.41
   0  13   0    0.20    0.59
   0  13   0    0.61    0.64
   0  13   0    0.57    0.68
   0  13   0    0.27    0.53
   0  13   0    0.22    0.55
   0  13   0    1.25    1.12
   0  13   0    0.76    0.84
   0  13   0   -0.19    0.94
   0  13   0   -0.36    0.55
   0  13   0    0.11    0.63
   0  13   1   -0.49    0.59
   0  13   1   -0.49    0.78
   0  13   1    0.73    0.58
   0  13   1    0.09    0.73
   0  13   1    1.65    1.31
   0 -13  -1   -0.68    1.01
   0 -13  -1   -0.34    1.06
   0  13   1    0.22    0.72
   0  13   1    0.15    0.65
   0  13   2   15.31    1.27
   0  13   2   16.37    1.26
   0  13   2   17.73    1.20
   0  13   2   15.44    1.15
   0  13   2   14.31    1.31
   0  13   2   17.30    1.29
   0  13   2   15.44    1.16
   0  13   2   15.44    2.14
   0  13   2   19.19    2.17
   0  13   2   14.96    1.17
   0 -13  -2   15.77    2.00
   0 -13  -2   14.50    1.88
   0  13   2   17.07    1.21
   0  13   2   14.43    1.24
   0  13   3   20.36    1.31
   0  13   3   16.11    1.34
   0  13   3   21.38    1.35
   0  13   3   20.81    1.32
   0  13   3   20.88    1.32
   0  13   3   17.22    1.41
   0  13   3   19.26    1.36
   0  13   3   17.92    2.24
   0  13   3   18.94    1.31
   0  13   3   15.32    1.23
   0  13   4   47.53    2.49
   0  13   4   48.29    2.61
   0  13   4   46.81    2.56
   0  13   4   51.44    2.54
   0  13   4   48.23    2.58
   0  13   4   47.60    2.52
   0  13   4   51.64    2.54
   0  13   4   53.09    2.56
   0  13   4   49.83    2.55
   0  13   4   48.34    2.55
   0  13   4   54.66    3.94
   0  13   4   50.02    3.74
   0  13   5    5.50    0.87
   0  13   5    6.03    0.99
   0  13   5    5.53    0.89
   0  13   5    5.94    0.77
   0  13   5    7.57    0.82
   0  13   5    6.83    0.93
   0  13   5    5.84    0.90
   0  13   5    7.03    1.46
   0  13   5    6.60    1.62
   0  13   5    5.80    0.73
   0  13   6    1.87    0.72
   0  13   6    0.68    0.77
   0  13   6    0.61    0.76
   0  13   6    0.36    0.52
   0  13   6    0.70    0.53
   0  13   6    0.91    0.71
   0  13   6    1.17    0.73
   0  13   6    2.66    1.08
   0  13   6    0.70    0.55
   0  13   6    1.07    1.16
   0  13   7    1.26    0.75
   0  13   7    1.56    0.76
   0  13   7    2.08    0.80
   0  13   7    1.49    0.53
   0  13   7    1.39    0.54
   0  13   7    2.35    0.69
   0  13   7    1.20    0.70
   0  13   7    1.09    0.97
   0  13   7    1.51    0.52
   0  13   7    1.54    1.23
   0  13   8    1.44    0.83
   0  13   8    2.70    0.80
   0  13   8    2.97    0.82
   0  13   8    3.50    0.59
   0  13   8    2.83    0.56
   0  13   8    2.54    0.69
   0  13   8    3.13    0.69
   0  13   8    1.03    0.93
   0  13   8    2.94    0.60
   0  13   8    5.44    1.30
   0  13   9    8.52    0.99
   0  13   9    6.73    0.96
   0  13   9    6.90    0.70
   0  13   9    7.92    0.81
   0  13   9    7.06    0.80
   0  13   9    6.43    1.02
   0  13   9    6.30    0.70
   0  13  10   32.62    1.90
   0  13  10   36.09    1.97
   0 -13 -10   34.51    1.79
   0  13  10   34.26    2.13
   0  13  10   32.54    1.73
   0  13  10   31.81    1.73
   0  13  11    1.31    0.67
   0  13  11    0.40    0.72
   0 -13 -11    0.23    0.46
   0  13  12   28.14    1.62
   0 -13 -12   24.89    1.43
   0  13  12   26.13    1.49
   0  13  13    1.83    0.64
   0  13  14   34.70    1.80
   0  13  15    8.36    0.70
   0  13  16    2.31    0.38
   0  14 -11    9.29    0.67
   0  14 -10   10.60    0.78
   0  14  -9    1.05    0.56
   0  14  -9    0.16    0.40
   0  14  -8    6.64    0.82
   0  14  -8    6.62    0.66
   0  14  -7   14.20    1.15
   0  14  -7   14.57    1.02
   0  14  -6    9.84    1.08
   0  14  -6   10.21    0.93
   0  14  -6    9.63    0.81
   0  14  -5   58.51    2.81
   0  14  -5   59.10    2.82
   0  14  -4   17.88    1.12
   0  14  -4   17.34    1.10
   0  14  -4   19.40    1.26
   0  14  -4   18.44    1.19
   0  14  -4   18.90    1.18
   0  14  -3    9.93    0.86
   0  14  -3   10.95    1.18
   0  14  -3   11.27    0.86
   0  14  -3   10.21    0.95
   0  14  -3   11.43    0.94
   0  14  -3   11.38    0.94
   0  14  -2   -0.16    0.46
   0  14  -2    0.80    0.61
   0  14  -2    0.83    0.48
   0  14  -2    0.04    0.49
   0  14  -2    0.73    0.86
   0  14  -2    0.35    0.65
   0  14  -2    0.66    0.64
   0  14  -1    3.28    0.90
   0  14  -1    2.29    0.68
   0  14  -1    2.37    0.74
   0  14  -1    2.10    0.71
   0  14  -1    2.46    0.58
   0  14  -1    3.01    0.69
   0  14  -1    4.20    1.20
   0  14  -1    2.91    0.57
   0  14  -1    3.64    0.73
   0  14  -1    2.73    0.57
   0  14   0   15.62    1.18
   0  14   0   16.34    1.24
   0  14   0   16.19    1.27
   0  14   0   18.03    1.19
   0  14   0   13.28    2.03
   0  14   0   17.20    1.17
   0  14   0   16.70    1.19
   0  14   0   16.11    1.22
   0  14   0   17.32    1.38
   0  14   0   14.87    1.96
   0  14   0   16.38    1.17
   0  14   1    5.39    0.85
   0  14   1    5.31    0.85
   0  14   1    4.85    0.81
   0  14   1    4.54    0.89
   0  14   1    4.66    0.78
   0  14   1    5.12    1.31
   0  14   2   58.87    2.88
   0  14   2   53.72    4.08
   0  14   2   60.49    2.90
   0  14   2   59.28    2.89
   0  14   2   54.78    2.87
   0  14   2   55.62    2.95
   0  14   2   59.49    2.89
   0  14   2   60.06    2.92
   0  14   2   58.38    2.82
   0  14   2   55.65    2.85
   0  14   3    4.53    0.72
   0  14   3    3.25    0.71
   0  14   3    2.83    1.24
   0  14   3    3.51    0.79
   0  14   3    3.39    0.92
   0  14   3    4.50    0.90
   0  14   3    3.87    0.74
   0  14   4   23.72    1.57
   0  14   4   24.45    1.49
   0  14   4   20.41    2.43
   0  14   4   25.36    1.63
   0  14   4   21.35    1.43
   0  14   4   27.14    1.53
   0  14   4   16.79    1.38
   0  14   4   18.53    2.28
   0  14   4   23.51    1.49
   0  14   4   23.85    1.56
   0  14   5   82.41    3.83
   0  14   5   86.20    3.84
   0  14   5   79.11    3.78
   0  14   5   73.97    5.04
   0  14   5   86.47    3.93
   0  14   5   79.99    3.80
   0  14   5   81.54    3.78
   0  14   5   69.24    3.80
   0  14   5   67.64    5.04
   0  14   5   82.47    3.87
   0  14   5   92.74    3.86
   0  14   6    1.57    0.62
   0  14   6    3.19    0.81
   0  14   6    2.77    0.86
   0  14   6    3.40    0.82
   0  14   6    2.52    0.60
   0  14   6    1.58    0.61
   0  14   6    1.86    0.69
   0  14   6    1.71    1.14
   0  14   6    3.05    0.79
   0  14   6    4.49    0.82
   0  14   7    5.60    0.92
   0  14   7    4.42    0.84
   0  14   7    3.62    0.61
   0  14   7    3.30    0.77
   0  14   7    3.19    0.77
   0  14   7    3.65    0.62
   0  14   7    3.89    0.81
   0  14   7    3.45    0.61
   0  14   8    3.59    0.82
   0  14   8    3.27    0.81
   0  14   8    2.11    0.78
   0  14   8    4.21    0.74
   0  14   8    3.21    0.71
   0  14   8    3.02    0.56
   0  14   8    2.68    0.57
   0  14   9    8.06    0.82
   0  14   9    7.95    0.81
   0  14   9    8.99    0.98
   0  14   9    7.83    0.95
   0  14  10   -0.16    0.64
   0  14  10    0.67    0.69
   0  14  11    4.84    0.73
   0  14  11    6.77    0.83
   0  14  12   61.25    2.75
   0  14  12   53.60    2.62
   0  14  13   35.16    1.80
   0  14  14   -0.02    0.43
   0  14  15    0.86    0.34
   0  14  16    1.19    0.34
   0  15 -10    2.45    0.35
   0  15  -9    5.98    0.59
   0  15  -8    1.31    0.53
   0  15  -8    0.91    0.48
   0  15  -8    1.24    0.42
   0  15  -7    4.14    0.68
   0  15  -7    4.05    0.64
   0  15  -7    4.73    0.56
   0  15  -6    4.81    0.78
   0  15  -6    5.76    0.67
   0  15  -6    5.18    0.73
   0  15  -5    0.89    0.42
   0  15  -5    1.61    0.44
   0  15  -5    0.97    0.61
   0  15  -5    1.63    0.61
   0  15  -4    0.03    0.47
   0  15  -4    1.27    0.49
   0  15  -4    1.37    0.65
   0  15  -3    0.45    0.79
   0  15  -3    0.72    0.53
   0  15  -3    1.46    0.60
   0  15  -3    1.31    0.56
   0  15  -3    0.82    0.55
   0  15  -2    0.51    0.56
   0  15  -2    0.68    0.60
   0  15  -2    0.63    0.46
   0  15  -2    0.36    0.56
   0  15  -2    1.52    0.83
   0  15  -2    1.28    0.46
   0  15  -1   34.48    1.81
   0  15  -1   34.73    1.88
   0  15  -1   36.44    2.05
   0  15  -1   34.96    1.94
   0  15  -1   35.91    1.89
   0  15  -1   37.95    1.95
   0  15  -1   34.86    1.92
   0  15   0    9.54    1.08
   0  15   0   10.58    0.92
   0  15   0   10.21    0.91
   0  15   0   11.85    1.03
   0  15   0   11.21    1.02
   0  15   0   11.18    0.92
   0  15   0   10.49    0.91
   0  15   1   75.69    3.86
   0  15   1   86.82    3.90
   0  15   1   88.14    3.90
   0  15   1   84.54    3.79
   0  15   2    4.46    0.87
   0  15   2    4.10    0.86
   0  15   2    3.00    0.90
   0  15   2    4.67    0.75
   0  15   3   13.20    1.07
   0  15   3   13.63    1.06
   0  15   3   11.86    1.04
   0  15   3   12.91    1.07
   0  15   3   12.06    1.20
   0  15   4    1.54    0.57
   0  15   4    1.48    0.60
   0  15   4    1.09    0.57
   0  15   4    1.86    0.73
   0  15   4    1.23    0.84
   0  15   5   13.41    1.24
   0  15   5   14.02    1.06
   0  15   5   13.00    1.04
   0  15   5   14.05    1.20
   0  15   5   15.06    1.15
   0  15   5   13.26    1.04
   0  15   5   13.23    1.13
   0  15   5   14.28    1.18
   0  15   6   53.98    2.81
   0  15   6   53.57    2.69
   0  15   6   56.66    2.75
   0  15   6   54.56    2.78
   0  15   6   53.50    2.69
   0  15   6   56.98    2.74
   0  15   6   58.07    2.75
   0  15   7   36.52    2.11
   0  15   7   37.10    1.99
   0  15   7   37.85    2.08
   0  15   7   44.39    2.11
   0  15   7   36.62    1.98
   0  15   7   38.50    2.03
   0  15   7   37.92    2.02
   0  15   8   36.66    2.06
   0  15   8   38.06    1.97
   0  15   8   37.29    1.95
   0  15   8   36.84    2.06
   0  15   8   41.73    2.09
   0  15   9    3.07    0.61
   0  15   9    2.82    0.60
   0  15   9    3.72    0.76
   0  15   9    3.98    0.74
   0  15   9    2.72    0.72
   0  15  10   -0.11    0.67
   0  15  10   -0.18    0.58
   0  15  10   -0.06    0.54
   0  15  11    8.63    0.77
   0  15  11   11.22    0.93
   0  15  11    9.68    0.86
   0  15  12    1.71    0.61
   0  15  12    1.01    0.50
   0  15  13    2.82    0.55
   0  15  13    2.44    0.46
   0  15  14    3.30    0.38
   0  16  -8    3.29    0.35
   0  16  -7    1.14    0.36
   0  16  -7    1.04    0.35
   0  16  -6    0.13    0.42
   0  16  -5   -0.11    0.47
   0  16  -4   10.18    0.71
   0  16  -4    9.92    0.72
   0  16  -4   13.22    0.89
   0  16  -4   12.26    0.98
   0  16  -3    2.44    0.49
   0  16  -3    2.36    0.50
   0  16  -3    1.72    0.64
   0  16  -3    2.40    0.72
   0  16  -2   27.29    1.48
   0  16  -2   27.55    1.48
   0  16  -2   26.84    1.62
   0  16  -1    0.12    0.56
   0  16  -1   -0.09    0.54
   0  16   0   13.80    0.98
   0  16   0   15.93    1.04
   0  16   0   17.17    1.13
   0  16   0   16.60    1.12
   0  16   0   14.68    1.03
   0  16   1    2.19    0.58
   0  16   1    4.09    0.57
   0  16   1    2.75    0.69
   0  16   1    3.31    0.73
   0  16   1    2.19    0.50
   0  16   2   16.19    1.16
   0  16   2   14.47    1.14
   0  16   2   13.07    1.00
   0  16   3   11.92    0.93
   0  16   3   11.99    0.94
   0  16   3   12.98    1.07
   0  16   3   10.46    0.92
   0  16   4   71.40    3.37
   0  16   4   77.21    3.35
   0  16   4   69.84    3.36
   0  16   5    1.56    0.74
   0  16   5    0.35    0.62
   0  16   5    1.85    0.52
   0  16   5    1.40    0.49
   0  16   5    1.31    0.69
   0  16   5    0.21    0.62
   0  16   6    0.10    0.63
   0  16   6    0.27    0.61
   0  16   6   -0.48    0.60
   0  16   6   -0.27    0.71
   0  16   7    1.37    0.61
   0  16   7    2.94    0.62
   0  16   7    1.66    0.63
   0  16   7    1.82    0.67
   0  16   8    0.37    0.51
   0  16   8   -0.13    0.52
   0  16   8    0.93    0.60
   0  16   8    0.03    0.57
   0  16   8    1.09    0.61
   0  16   9    0.50    0.54
   0  16   9    0.06    0.52
   0  16   9   -0.50    0.58
   0  16  10    0.69    0.53
   0  16  10    1.03    0.51
   0  16  11    0.93    0.43
   0  16  11    1.00    0.49
   0  16  12    2.26    0.47
   0  16  13    3.30    0.43
   0  17  -5    0.47    0.32
   0  17  -4    0.02    0.38
   0  17  -3    3.05    0.52
   0  17  -3    2.66    0.38
   0  17  -3    2.90    0.39
   0  17  -2    5.48    0.57
   0  17  -2    6.26    0.56
   0  17  -1    1.87    0.49
   0  17  -1    2.09    0.49
   0  17   0    1.77    0.54
   0  17   0    0.57    0.50
   0  17   0    1.07    0.51
   0  17   1   -0.51    0.55
   0  17   1    0.76    0.53
   0  17   2    3.75    0.65
   0  17   2    4.17    0.65
   0  17   2    3.21    0.51
   0  17   3    0.38    0.56
   0  17   3    0.03    0.54
   0  17   3    0.27    0.44
   0  17   4    0.93    0.49
   0  17   5    4.64    0.68
   0  17   5    5.19    0.69
   0  17   5    5.46    0.61
   0  17   6   10.29    0.83
   0  17   6    9.08    0.81
   0  17   6   11.96    0.82
   0  17   7    3.46    0.56
   0  17   7    3.37    0.57
   0  17   7    4.45    0.59
   0  17   8    0.73    0.45
   0  17   9    6.75    0.60
   0  17  10    7.79    0.60
   0  17  11    3.34    0.41
   0  18  -3   -0.03    0.24
   0  18  -1    2.67    0.35
   0  18   0   -0.03    0.36
   0  18   0    0.14    0.34
   0  18   0   -0.14    0.36
   0  18   1    3.44    0.44
   0  18   1    2.48    0.44
   0  18   1    2.53    0.45
   0  18   2    5.19    0.53
   0  18   2    5.99    0.57
   0  18   2    5.74    0.56
   0  18   3    1.56    0.45
   0  18   3    1.11    0.45
   0  18   5    1.40    0.44
   0  18   5    1.90    0.42
   0  18   5    1.05    0.33
   0  18   6    1.34    0.40
   0  18   6    0.40    0.36
   0  18   6    0.74    0.31
   0  18   7    0.57    0.30
   0  18   7    0.85    0.30
   0  18   8    0.29    0.26
  -1  18   8    1.05    0.28
  -1  18   7    0.22    0.30
  -1  18   6    5.66    0.58
  -1  18   6    9.63    0.58
  -1  18   5    2.13    0.45
  -1  18   5    2.88    0.45
  -1  18   5    2.20    0.37
  -1  18   3   21.32    1.20
  -1  18   3   23.68    1.21
  -1  18   2   -0.40    0.42
  -1  18   2    0.13    0.40
  -1  18   1    1.59    0.35
  -1  18   1    1.23    0.40
  -1  18   1    0.92    0.41
  -1  18   0    4.10    0.44
  -1  18   0    3.12    0.42
  -1  18  -1    1.62    0.36
  -1  18  -1    0.95    0.32
  -1  17  11    6.56    0.50
  -1  17  10   11.75    0.75
  -1  17   9    0.39    0.40
  -1  17   8   -0.49    0.46
  -1  17   7    6.13    0.64
  -1  17   7    6.71    0.66
  -1  17   7    7.63    0.69
  -1  17   6   35.73    1.83
  -1  17   6   36.13    1.83
  -1  17   6   39.85    1.84
  -1  17   5    3.35    0.63
  -1  17   5    2.36    0.62
  -1  17   5    3.92    0.58
  -1  17   4    0.10    0.48
  -1  17   3    0.47    0.48
  -1  17   3    0.02    0.48
  -1  17   2    5.27    0.63
  -1  17   2    4.71    0.69
  -1  17   2    5.77    0.73
  -1  17   2    5.64    0.62
  -1  17   1   32.41    1.64
  -1  17   1   31.50    1.65
  -1  17   1   31.41    1.64
  -1  17   0    2.24    0.55
  -1  17   0    1.23    0.53
  -1  17   0    0.99    0.53
  -1  17  -1    0.27    0.50
  -1  17  -1    0.28    0.44
  -1  17  -1    0.04    0.45
  -1  17  -2    4.67    0.54
  -1  17  -2    5.06    0.55
  -1  17  -3    1.78    0.48
  -1  17  -3    0.59    0.36
  -1  17  -4   -0.11    0.40
  -1  17  -5    4.56    0.47
  -1  16  12    6.78    0.57
  -1  16  11    4.62    0.60
  -1  16  11    5.16    0.58
  -1  16  10   22.90    1.24
  -1  16  10   20.63    1.21
  -1  16   9   10.03    0.89
  -1  16   9   11.27    0.90
  -1  16   9   11.51    0.91
  -1  16   8    7.81    0.75
  -1  16   8    7.06    0.71
  -1  16   8    5.99    0.81
  -1  16   8    7.37    0.81
  -1  16   8    7.62    0.81
  -1  16   7    8.53    0.81
  -1  16   7    7.90    0.79
  -1  16   7    5.83    0.83
  -1  16   7    8.77    0.85
  -1  16   7    7.25    0.89
  -1  16   6   18.54    1.36
  -1  16   6   19.10    1.28
  -1  16   6   19.90    1.29
  -1  16   6   23.33    1.33
  -1  16   5   34.38    1.82
  -1  16   5   34.18    1.83
  -1  16   5   35.75    1.82
  -1  16   4    0.49    0.74
  -1  16   4    0.26    0.61
  -1  16   3    2.24    0.80
  -1  16   3    3.35    0.68
  -1  16   2   29.44    1.65
  -1  16   2   27.08    1.63
  -1  16   2   27.61    1.55
  -1  16   1    4.70    0.79
  -1  16   1    4.61    0.77
  -1  16   1    4.86    0.70
  -1  16   0   20.04    1.29
  -1  16   0   20.63    1.30
  -1  16   0   19.90    1.20
  -1  16  -1    2.99    0.73
  -1  16  -1    2.92    0.63
  -1  16  -1    2.05    0.61
  -1  16  -2    7.67    0.77
  -1  16  -2    7.63    0.76
  -1  16  -3   32.09    1.65
  -1  16  -3   29.96    1.54
  -1  16  -3   29.07    1.52
  -1  16  -4    4.65    0.66
  -1  16  -4    3.65    0.49
  -1  16  -4    3.21    0.48
  -1  16  -5    5.09    0.60
  -1  16  -5    5.41    0.63
  -1  16  -6    0.35    0.42
  -1  16  -6    1.08    0.44
  -1  16  -7    1.82    0.40
  -1  16  -7    1.48    0.39
  -1  16  -8    7.03    0.51
  -1  15  14    4.47    0.44
  -1  15  14    4.32    0.48
  -1  15  13    0.94    0.44
  -1  15  12    1.07    0.44
  -1  15  12    1.62    0.53
  -1  15  11    9.54    0.84
  -1  15  11   10.34    0.90
  -1  15  10   13.14    1.06
  -1  15  10   16.06    1.13
  -1  15  10   14.83    1.12
  -1  15   9    6.27    0.87
  -1  15   9    7.93    0.90
  -1  15   9    8.23    0.92
  -1  15   9    7.22    0.72
  -1  15   9    6.40    0.72
  -1  15   8    0.83    0.73
  -1  15   8    0.77    0.72
  -1  15   8    0.21    0.70
  -1  15   8    0.97    0.60
  -1  15   8    0.57    0.60
  -1  15   7   45.97    2.37
  -1  15   7   46.45    2.34
  -1  15   7   42.24    2.37
  -1  15   7   43.85    2.26
  -1  15   7   45.09    2.27
  -1  15   6    2.68    0.73
  -1  15   6    3.26    0.77
  -1  15   6    2.90    0.82
  -1  15   6    2.17    0.86
  -1  15   6    4.14    0.84
  -1  15   5    3.57    0.62
  -1  15   5    4.88    0.85
  -1  15   5    4.79    0.86
  -1  15   5    4.25    0.93
  -1  15   5    3.80    0.61
  -1  15   5    3.36    0.78
  -1  15   5    3.76    0.82
  -1  15   4   85.65    3.92
  -1  15   4   88.38    3.92
  -1  15   4   84.85    3.97
  -1  15   4   83.72    3.90
  -1  15   4   81.71    4.00
  -1  15   3   38.15    2.04
  -1  15   3   36.41    2.03
  -1  15   3   37.19    2.16
  -1  15   3   41.46    2.08
  -1  15   2   51.03    2.59
  -1  15   2   50.35    2.59
  -1  15   2   50.51    2.51
  -1  15   1   -0.41    0.73
  -1  15   1    0.41    0.74
  -1  15   1    0.93    0.68
  -1  15   0    1.22    0.54
  -1  15   0    1.22    0.67
  -1  15   0    0.59    0.71
  -1  15   0    2.25    0.74
  -1  15   0    0.72    0.52
  -1  15  -1   15.14    1.18
  -1  15  -1   16.54    1.36
  -1  15  -1   19.67    1.29
  -1  15  -1   19.32    1.26
  -1  15  -1   17.73    1.18
  -1  15  -2    1.93    0.85
  -1  15  -2    1.10    0.62
  -1  15  -2    1.41    0.65
  -1  15  -2    2.53    0.66
  -1  15  -3    2.29    0.84
  -1  15  -3    0.46    0.60
  -1  15  -3    1.47    0.58
  -1  15  -3    0.52    0.56
  -1  15  -4    2.48    0.70
  -1  15  -4    4.41    0.76
  -1  15  -4    4.37    0.59
  -1  15  -4    2.65    0.58
  -1  15  -5   13.55    1.13
  -1  15  -5   12.31    1.03
  -1  15  -5   10.77    0.79
  -1  15  -5   11.15    0.79
  -1  15  -6    0.22    0.54
  -1  15  -6   -0.03    0.55
  -1  15  -6   -0.32    0.66
  -1  15  -7    2.11    0.54
  -1  15  -7    1.72    0.59
  -1  15  -7    2.25    0.63
  -1  15  -8    1.96    0.47
  -1  15  -8    0.88    0.49
  -1  15  -9    0.98    0.44
  -1  14  16    0.92    0.28
  -1  14  15    3.55    0.44
  -1  14  15    3.64    0.48
  -1  14  14    9.88    0.81
  -1  14  14   10.29    0.79
  -1  14  13   15.74    0.98
  -1  14  13   18.70    1.14
  -1  14  12    7.93    0.78
  -1  14  12    8.86    0.89
  -1  14  11    6.52    0.79
  -1  14  11    6.00    0.87
  -1  14  10    7.60    0.93
  -1  14  10   10.05    0.99
  -1  14   9    0.67    0.73
  -1  14   9    0.14    0.73
  -1  14   9    0.22    0.55
  -1  14   9    0.28    0.56
  -1  14   8    8.42    1.01
  -1  14   8    7.37    0.99
  -1  14   8    8.42    0.86
  -1  14   8    6.99    0.87
  -1  14   7    6.02    0.73
  -1  14   7    7.23    0.99
  -1  14   7    6.58    1.01
  -1  14   7    5.79    0.92
  -1  14   7    7.29    0.90
  -1  14   7    6.19    0.87
  -1  14   7    7.08    0.76
  -1  14   6    2.25    0.58
  -1  14   6    2.30    0.57
  -1  14   6    3.14    0.76
  -1  14   6    1.59    0.72
  -1  14   6    3.34    0.83
  -1  14   6    1.87    0.90
  -1  14   6    2.08    0.82
  -1  14   5   36.64    2.03
  -1  14   5   36.94    2.08
  -1  14   5   31.16    2.98
  -1  14   5   34.90    1.95
  -1  14   5   35.61    1.96
  -1  14   5   38.45    2.15
  -1  14   5   34.59    2.01
  -1  14   5   36.79    2.03
  -1  14   4  203.00    8.37
  -1  14   4  198.32    8.35
  -1  14   4  180.09    9.75
  -1  14   4  184.26    9.84
  -1  14   4  191.69    8.33
  -1  14   4  187.08    8.32
  -1  14   4  190.75    8.31
  -1  14   4  201.15    8.33
  -1  14   4  196.56    8.39
  -1  14   4  194.61    8.43
  -1  14   3   34.84    3.25
  -1  14   3   37.39    2.08
  -1  14   3   38.11    2.10
  -1  14   3   37.36    2.09
  -1  14   3   38.35    2.22
  -1  14   3   44.00    2.16
  -1  14   3   36.38    2.15
  -1  14   2   38.07    2.10
  -1  14   2   40.47    2.16
  -1  14   2   40.87    2.16
  -1  14   2   34.25    3.23
  -1  14   2   38.06    2.11
  -1  14   2   38.59    2.12
  -1  14   2   41.51    3.34
  -1  14   2   37.67    2.17
  -1  14   2   42.00    2.14
  -1  14   1  105.49    4.54
  -1  14   1   94.03    5.94
  -1  14   1   99.01    5.96
  -1  14   1   90.86    4.47
  -1  14   1  102.06    4.63
  -1  14   1  103.70    4.59
  -1  14   1  104.53    4.60
  -1  14   0    9.11    1.01
  -1  14   0    8.55    0.97
  -1  14   0    9.05    0.88
  -1  14   0    8.39    1.67
  -1  14   0    8.73    1.65
  -1  14   0    7.99    1.09
  -1  14   0    9.34    0.89
  -1  14   0    7.90    0.83
  -1  14   0    7.94    0.91
  -1  14   0    7.53    1.03
  -1  14   0    6.83    0.90
  -1  14  -1   10.45    1.02
  -1  14  -1    8.73    1.61
  -1  14  -1    9.76    0.89
  -1  14  -1    9.90    0.96
  -1  14  -1   11.42    0.92
  -1  14  -1    7.82    1.13
  -1  14  -1   10.33    0.97
  -1  14  -1   10.41    1.00
  -1  14  -2    1.48    0.74
  -1  14  -2    1.45    0.67
  -1  14  -2    1.19    0.49
  -1  14  -2    0.66    0.65
  -1  14  -2    1.13    0.68
  -1  14  -2    0.83    0.88
  -1  14  -2    0.78    0.48
  -1  14  -3   15.20    1.28
  -1  14  -3   15.80    1.15
  -1  14  -3   15.80    1.13
  -1  14  -3   18.71    1.22
  -1  14  -4  109.38    4.99
  -1  14  -4  113.62    4.89
  -1  14  -4  108.16    4.77
  -1  14  -4  106.75    4.76
  -1  14  -5    1.23    0.51
  -1  14  -5   -0.35    0.52
  -1  14  -5    0.79    0.71
  -1  14  -5    0.57    0.83
  -1  14  -6    1.99    0.69
  -1  14  -6    2.97    0.85
  -1  14  -7    0.36    0.67
  -1  14  -7    0.54    0.59
  -1  14  -7    0.20    0.68
  -1  14  -8    1.54    0.55
  -1  14  -8    1.91    0.66
  -1  14  -8    1.01    0.65
  -1  14  -9    3.27    0.52
  -1  14  -9    3.20    0.62
  -1  14 -10   16.45    0.98
  -1  14 -11   11.46    0.76
  -1  14 -12    2.58    0.30
  -1  13  16    6.26    0.54
  -1  13  15   45.63    2.17
  -1  13  14    2.22    0.60
  -1  13  13    4.07    0.73
  -1  13  13    3.83    0.59
  -1  13  12   -0.39    0.61
  -1  13  12    0.73    0.72
  -1  13  11    0.89    0.66
  -1  13  11    1.06    0.73
  -1  13  10    1.38    0.55
  -1  13  10    2.29    0.57
  -1  13  10    2.32    0.79
  -1  13  10    0.85    0.77
  -1  13   9    2.68    0.66
  -1  13   9    2.65    0.65
  -1  13   9    4.88    0.91
  -1  13   9    4.32    0.88
  -1  13   8    1.60    0.82
  -1  13   8    1.10    0.78
  -1  13   8    0.93    1.14
  -1  13   8    1.59    0.50
  -1  13   8    1.46    0.65
  -1  13   8    0.15    0.62
  -1  13   8    0.67    0.96
  -1  13   8    0.61    0.49
  -1  13   7    6.26    0.76
  -1  13   7    7.60    0.99
  -1  13   7    8.27    1.07
  -1  13   7    9.19    1.66
  -1  13   7    5.97    0.75
  -1  13   7    8.05    0.92
  -1  13   7    7.22    0.90
  -1  13   7    5.18    1.39
  -1  13   7    6.77    0.98
  -1  13   6   20.43    1.59
  -1  13   6   24.75    1.46
  -1  13   6   20.50    2.33
  -1  13   6   24.84    1.65
  -1  13   6   22.12    1.44
  -1  13   6   24.50    1.46
  -1  13   6   24.08    1.50
  -1  13   6   24.36    1.52
  -1  13   6   25.51    1.62
  -1  13   6   19.11    2.31
  -1  13   5   85.50    4.54
  -1  13   5  100.67    4.51
  -1  13   5   97.68    5.86
  -1  13   5  102.80    4.64
  -1  13   5   99.04    4.51
  -1  13   5   99.57    4.50
  -1  13   5  100.46    4.52
  -1  13   5  100.57    4.53
  -1  13   5  109.16    4.58
  -1  13   5   98.82    4.59
  -1  13   5   92.76    5.86
  -1  13   4   13.47    1.23
  -1  13   4   18.54    1.29
  -1  13   4   20.28    2.32
  -1  13   4   18.19    1.44
  -1  13   4   20.19    1.33
  -1  13   4   19.61    1.31
  -1  13   4   21.21    1.40
  -1  13   4   20.19    1.38
  -1  13   4   18.70    1.36
  -1  13   4   19.41    1.42
  -1  13   4   23.57    2.44
  -1  13   3   26.84    1.58
  -1  13   3   26.68    1.62
  -1  13   3   23.50    1.63
  -1  13   3   25.20    1.71
  -1  13   3   28.25    1.59
  -1  13   3   28.70    1.60
  -1  13   3   24.33    2.54
  -1  13   3   21.21    1.48
  -1  13   2    1.36    0.78
  -1  13   2    0.32    0.73
  -1  13   2    0.23    0.76
  -1  13   2    0.59    0.62
  -1  13   2    0.69    0.55
  -1  13   2   -0.19    1.19
  -1  13   2    0.83    0.59
  -1  13   2    1.32    0.63
  -1  13   2    0.95    0.77
  -1  13   2    0.58    0.66
  -1  13   2   -0.20    1.06
  -1  13   1    0.40    0.67
  -1  13   1    0.58    0.72
  -1  13   1    0.70    0.75
  -1  13   1    0.93    0.71
  -1  13   1    2.19    1.34
  -1  13   1    1.06    0.58
  -1  13   1    0.94    0.86
  -1  13   1   -0.30    0.61
  -1  13   0    0.46    0.81
  -1  13   0   -0.48    0.75
  -1  13   0    0.22    0.70
  -1  13   0    0.53    0.57
  -1  13   0    0.78    0.69
  -1  13   0   -0.15    0.77
  -1  13   0    0.95    1.04
  -1  13   0    0.15    0.61
  -1  13   0   -0.40    0.56
  -1  13   0    0.56    0.65
  -1  13   0    0.40    0.54
  -1  13   0    0.54    1.21
  -1  13  -1    0.76    0.69
  -1  13  -1    0.98    0.67
  -1  13  -1    0.77    0.52
  -1  13  -1    2.78    1.25
  -1  13  -1    1.28    0.54
  -1  13  -1    1.48    0.99
  -1  13  -1    1.26    0.70
  -1  13  -1    1.55    0.53
  -1  13  -1    1.53    0.69
  -1  13  -1    0.81    0.76
  -1  13  -1    0.16    0.82
  -1  13  -2    6.79    0.85
  -1  13  -2    7.20    0.87
  -1  13  -2    5.92    0.74
  -1  13  -2    5.26    0.82
  -1  13  -2    4.25    1.31
  -1  13  -2    6.51    1.50
  -1  13  -2    5.66    0.72
  -1  13  -2    7.32    0.78
  -1  13  -2    6.47    1.06
  -1  13  -2    5.38    0.76
  -1  13  -3    1.37    0.63
  -1  13  -3    1.23    0.50
  -1  13  -3    0.78    0.66
  -1  13  -3    0.82    0.50
  -1  13  -3    2.69    1.23
  -1  13  -3    1.36    0.61
  -1  13  -3    0.61    0.62
  -1  13  -3    0.73    0.65
  -1  13  -3    0.17    0.85
  -1  13  -4    6.52    0.78
  -1  13  -4    6.27    0.78
  -1  13  -4    4.86    0.64
  -1  13  -4    6.76    0.83
  -1  13  -4    6.38    0.68
  -1  13  -4    6.35    1.32
  -1  13  -4    6.89    1.33
  -1  13  -4    5.80    0.78
  -1  13  -5   54.94    2.70
  -1  13  -5   55.20    2.69
  -1  13  -5   64.43    2.87
  -1  13  -5   60.83    3.02
  -1  13  -5   56.56    2.86
  -1  13  -6   13.11    1.00
  -1  13  -6   14.07    0.99
  -1  13  -6   18.23    1.38
  -1  13  -6   17.95    1.23
  -1  13  -6   18.40    1.26
  -1  13  -6   18.03    1.15
  -1  13  -7   50.89    2.45
  -1  13  -7   47.78    2.50
  -1  13  -7   49.17    2.57
  -1  13  -8    7.64    0.85
  -1  13  -8    7.85    0.84
  -1  13  -8    7.71    0.95
  -1  13  -9    5.22    0.70
  -1  13  -9    5.71    0.68
  -1  13  -9    5.23    0.77
  -1  13 -10   14.31    0.91
  -1  13 -10   16.38    1.03
  -1  13 -10   14.80    1.04
  -1  13 -11    7.47    0.76
  -1  13 -11    6.33    0.64
  -1  13 -12    2.86    0.49
  -1  13 -13    0.68    0.27
  -1  12  17    0.83    0.34
  -1  12  16    0.77    0.48
  -1  12  15    8.32    0.83
  -1  12  14    2.55    0.70
  -1  12  13   13.73    1.17
  -1  12  13   12.86    0.99
  -1  12  12   45.83    2.44
  -1  12  12   44.70    2.31
  -1  12  11    3.89    0.80
   1 -12 -11    4.92    0.63
   1 -12 -10    3.40    0.57
  -1  12  10    3.13    0.60
  -1  12  10    2.70    0.57
  -1  12  10    3.21    0.81
  -1  12  10    5.39    0.89
  -1  12   9   27.49    1.51
  -1  12   9   27.10    1.91
  -1  12   9   25.90    1.50
  -1  12   9   22.19    2.38
  -1  12   9   28.33    1.57
  -1  12   9   27.82    1.56
   1 -12  -9   28.06    1.53
  -1  12   9   29.34    1.80
  -1  12   9   29.63    1.78
  -1  12   8   -0.30    0.44
  -1  12   8    1.57    0.82
  -1  12   8    0.99    0.78
  -1  12   8    0.57    0.46
  -1  12   8    0.72    0.78
  -1  12   8    0.33    0.56
  -1  12   8   -0.44    0.60
  -1  12   8   -0.49    0.95
  -1  12   8    0.30    0.94
  -1  12   7    1.52    0.50
  -1  12   7    0.20    0.74
  -1  12   7    2.04    0.77
  -1  12   7    1.49    0.51
  -1  12   7   -0.13    0.75
  -1  12   7    1.10    0.67
  -1  12   7    0.75    0.66
  -1  12   7   -0.52    0.98
  -1  12   7   -0.32    1.08
  -1  12   7    1.31    0.50
  -1  12   6    0.29    0.48
  -1  12   6    0.54    0.75
  -1  12   6    0.58    0.71
  -1  12   6   -0.04    0.48
  -1  12   6   -0.36    0.69
  -1  12   6    0.29    0.66
  -1  12   6    0.41    0.66
  -1  12   6    1.07    0.99
  -1  12   6    0.17    1.17
  -1  12   6    0.79    0.52
  -1  12   5  163.92    7.03
  -1  12   5  155.22    7.04
  -1  12   5  160.58    6.92
  -1  12   5  156.10    6.98
  -1  12   5  166.52    7.02
  -1  12   5  160.92    6.92
  -1  12   5  163.24    6.94
  -1  12   5  154.14    6.91
  -1  12   5  162.63    6.93
  -1  12   5  162.52    8.27
  -1  12   5  156.70    8.35
  -1  12   4   18.28    1.27
  -1  12   4   21.19    1.45
  -1  12   4   18.36    1.25
  -1  12   4   18.37    1.23
  -1  12   4   16.82    1.31
  -1  12   4   17.55    1.31
  -1  12   4   19.51    1.35
  -1  12   4   18.76    1.26
  -1  12   4   17.83    1.32
  -1  12   4   18.26    1.36
  -1  12   4   17.46    2.22
  -1  12   4   16.75    2.11
  -1  12   3   12.94    1.05
  -1  12   3   12.95    1.85
  -1  12   3   15.11    1.26
  -1  12   3   13.27    1.14
  -1  12   3   13.89    1.09
  -1  12   3   15.97    1.10
  -1  12   3   13.99    1.15
  -1  12   3   16.23    1.23
  -1  12   3   15.43    1.18
  -1  12   3   15.46    1.09
  -1  12   3   14.47    1.10
  -1  12   3   13.95    1.14
  -1  12   3   13.99    1.08
  -1  12   2    5.72    0.77
  -1  12   2    7.18    0.80
  -1  12   2    4.94    0.81
  -1  12   2    4.28    0.63
  -1  12   2    6.41    0.79
  -1  12   2    6.09    0.87
  -1  12   2    3.47    1.34
  -1  12   2    5.87    0.90
  -1  12   2    6.09    1.45
  -1  12   2    5.26    0.81
  -1  12   2    5.13    0.76
  -1  12   2    7.45    0.92
  -1  12   2    4.89    0.72
  -1  12   2    6.52    0.72
  -1  12   2    4.95    0.72
  -1  12   2    7.76    0.78
  -1  12   1    4.71    0.73
  -1  12   1    5.48    0.84
  -1  12   1    4.68    0.84
  -1  12   1    5.94    0.82
  -1  12   1    5.21    0.87
  -1  12   1    5.42    0.72
  -1  12   1    6.18    1.48
  -1  12   1    7.09    0.91
  -1  12   1    4.78    0.64
  -1  12   1    6.16    0.79
  -1  12   0   52.16    2.58
  -1  12   0   54.38    2.55
  -1  12   0   52.63    2.54
  -1  12   0   47.37    2.59
  -1  12   0   47.31    2.63
  -1  12   0   51.10    2.56
  -1  12   0   51.86    2.56
  -1  12   0   54.07    2.54
  -1  12   0   51.22    2.52
  -1  12   0   46.23    2.47
  -1  12   0   55.52    3.80
  -1  12   0   54.46    3.70
  -1  12   0   49.06    2.57
  -1  12  -1   16.90    1.13
  -1  12  -1   15.71    1.13
  -1  12  -1   15.57    1.30
  -1  12  -1   16.28    1.27
  -1  12  -1   15.71    1.18
  -1  12  -1   14.62    1.18
  -1  12  -1   16.88    1.13
  -1  12  -1   15.45    1.14
  -1  12  -1   13.45    1.03
  -1  12  -1   19.35    2.15
  -1  12  -1   15.62    1.15
  -1  12  -1   14.91    1.94
  -1  12  -1   14.48    1.13
  -1  12  -2    4.06    0.61
  -1  12  -2    3.47    0.71
  -1  12  -2    4.63    1.23
  -1  12  -2    3.24    0.74
  -1  12  -2    4.41    0.71
  -1  12  -2    4.49    0.62
  -1  12  -2    4.08    0.60
  -1  12  -2    2.26    1.22
  -1  12  -2    4.15    0.84
  -1  12  -2    3.47    0.72
  -1  12  -2    3.98    0.94
  -1  12  -3    8.55    0.91
  -1  12  -3    8.39    0.90
  -1  12  -3    9.13    0.82
  -1  12  -3    9.23    0.90
  -1  12  -3    8.59    1.45
  -1  12  -3    8.63    0.95
  -1  12  -3    7.63    1.51
  -1  12  -3    8.98    0.82
  -1  12  -3    8.43    0.79
  -1  12  -3    8.88    0.93
  -1  12  -4    5.49    0.67
  -1  12  -4    6.31    0.67
  -1  12  -4    6.46    1.05
  -1  12  -4    5.10    0.77
  -1  12  -4    5.38    0.76
  -1  12  -4    7.15    0.70
  -1  12  -4    6.42    0.80
  -1  12  -4    7.39    0.88
  -1  12  -4    7.82    1.44
  -1  12  -4    4.84    1.25
  -1  12  -4    6.88    0.77
  -1  12  -5   54.94    2.57
  -1  12  -5   51.76    2.55
  -1  12  -5   54.40    2.54
  -1  12  -5   47.57    3.47
  -1  12  -5   56.50    2.80
  -1  12  -5   51.91    2.54
  -1  12  -5   43.15    3.41
  -1  12  -5   57.32    2.87
  -1  12  -5   58.81    2.72
  -1  12  -6    6.69    0.89
  -1  12  -6    7.32    1.03
  -1  12  -6    5.87    0.68
  -1  12  -6    6.26    0.69
  -1  12  -6    7.47    0.77
  -1  12  -7    5.95    0.87
  -1  12  -7    6.23    0.88
  -1  12  -7    3.80    0.61
  -1  12  -7    5.90    1.00
  -1  12  -8   47.11    2.45
  -1  12  -8   55.69    2.74
  -1  12  -8   53.89    2.55
  -1  12  -8   54.32    2.70
  -1  12  -9   -0.15    0.64
  -1  12  -9   -0.16    0.60
  -1  12  -9    0.04    0.71
  -1  12 -10    1.22    0.55
  -1  12 -10    0.88    0.63
  -1  12 -10    1.08    0.62
  -1  12 -11    0.76    0.56
  -1  12 -11    0.21    0.54
  -1  12 -12    0.94    0.50
  -1  12 -12    1.63    0.46
  -1  12 -13    4.80    0.53
  -1  12 -13    4.41    0.58
  -1  12 -14   30.38    1.43
  -1  12 -14   31.10    1.43
  -1  11  18    0.35    0.27
  -1  11  17    1.39    0.46
  -1  11  16    0.73    0.55
  -1  11  15    3.98    0.74
   1 -11 -15    3.95    0.54
  -1  11  14   11.29    1.03
   1 -11 -14    9.22    0.81
  -1  11  13    0.19    0.72
  -1  11  13    0.96    0.60
   1 -11 -13    0.75    0.49
  -1  11  12   17.34    1.34
  -1  11  12   16.35    1.21
   1 -11 -12   16.78    1.12
  -1  11  11   16.03    1.29
  -1  11  11   15.38    1.22
   1 -11 -11   15.52    1.09
  -1  11  10    8.57    0.99
   1 -11 -10    8.35    0.80
  -1  11  10    8.23    1.01
  -1  11  10    8.58    1.15
  -1  11   9   19.05    1.49
  -1  11   9   16.17    1.04
  -1  11   9   14.63    1.79
  -1  11   9   16.40    1.77
  -1  11   9   17.39    1.10
  -1  11   9   14.87    1.09
  -1  11   9   15.64    1.03
  -1  11   9   17.95    1.30
  -1  11   9   14.10    1.28
  -1  11   8   36.21    2.00
  -1  11   8   33.14    2.09
  -1  11   8   34.10    1.80
  -1  11   8   35.57    2.76
  -1  11   8   34.61    2.76
  -1  11   8   36.07    1.85
  -1  11   8   33.27    1.83
  -1  11   8   35.44    1.82
  -1  11   8   33.58    1.78
   1 -11  -8   35.48    2.71
   1 -11  -8   30.38    2.60
  -1  11   8   36.12    2.02
  -1  11   7   40.07    2.15
  -1  11   7   33.62    1.98
  -1  11   7   40.35    2.03
  -1  11   7   37.67    2.01
  -1  11   7   37.05    2.25
  -1  11   7   40.95    1.99
  -1  11   7   40.93    3.07
  -1  11   7   38.49    2.98
  -1  11   7   38.25    1.97
  -1  11   7   41.96    2.00
   1 -11  -7   36.95    2.80
   1 -11  -7   33.13    2.71
  -1  11   7   38.38    2.14
  -1  11   7   37.76    2.11
  -1  11   6    3.89    0.64
  -1  11   6    2.76    0.58
  -1  11   6    2.95    0.57
   1 -11  -6    2.92    1.06
   1 -11  -6    3.72    1.09
  -1  11   6    3.19    0.68
  -1  11   6    3.21    0.69
  -1  11   6    4.08    0.80
  -1  11   6    2.54    0.56
  -1  11   6    2.43    1.07
  -1  11   6    3.49    0.56
  -1  11   6    2.59    1.16
  -1  11   6    3.40    0.79
  -1  11   6    3.41    0.76
  -1  11   6    2.35    0.74
  -1  11   5    1.61    0.55
  -1  11   5    2.65    0.60
  -1  11   5    1.98    0.55
   1 -11  -5    0.91    0.91
   1 -11  -5    2.34    1.06
  -1  11   5    2.67    0.65
  -1  11   5    1.59    0.65
  -1  11   5    1.81    0.68
  -1  11   5    2.20    0.57
  -1  11   5    3.06    0.77
  -1  11   5    3.22    0.74
  -1  11   5    0.99    0.96
  -1  11   5    2.51    0.65
  -1  11   5    2.32    1.20
  -1  11   5    1.46    0.48
  -1  11   4    1.11    0.72
  -1  11   4    1.84    0.66
  -1  11   4    0.79    0.60
  -1  11   4    1.49    1.02
  -1  11   4    0.93    0.52
  -1  11   4    0.81    0.56
  -1  11   4    1.33    0.54
   1 -11  -4    0.52    0.93
   1 -11  -4    2.19    0.97
  -1  11   4    1.37    0.53
  -1  11   4    1.71    0.58
  -1  11   4    2.02    0.55
  -1  11   4    1.01    0.62
  -1  11   4    1.34    0.58
  -1  11   4    2.80    1.21
  -1  11   4    1.79    0.51
  -1  11   4    1.66    0.63
  -1  11   3    2.91    0.60
  -1  11   3    4.82    1.23
  -1  11   3    3.05    0.62
  -1  11   3    2.84    0.73
  -1  11   3    3.15    0.61
  -1  11   3    3.97    0.63
  -1  11   3    4.17    0.62
  -1  11   3    2.27    0.60
  -1  11   3    3.28    0.59
  -1  11   3    2.81    0.72
  -1  11   3    3.87    0.58
   1 -11  -3    3.11    0.99
   1 -11  -3    1.56    0.97
  -1  11   3    4.35    0.73
  -1  11   3    2.93    0.74
  -1  11   3    2.44    0.65
  -1  11   2   40.08    2.11
  -1  11   2   39.66    2.08
  -1  11   2   39.25    2.13
  -1  11   2   36.14    2.09
  -1  11   2   41.18    2.13
  -1  11   2   39.09    2.07
  -1  11   2   41.79    2.09
  -1  11   2   41.81    3.11
  -1  11   2   41.03    2.06
  -1  11   2   41.86    2.07
  -1  11   2   42.66    2.09
  -1  11   2   37.54    2.05
  -1  11   2   43.27    2.04
  -1  11   2   38.42    2.06
  -1  11   2   41.12    3.13
   1 -11  -2   38.19    2.83
   1 -11  -2   38.49    2.88
  -1  11   1   23.30    1.54
  -1  11   1   25.64    1.48
  -1  11   1   24.87    1.48
  -1  11   1   24.56    2.33
  -1  11   1   25.68    1.48
  -1  11   1   25.22    1.52
  -1  11   1   23.11    1.43
  -1  11   1   23.76    1.38
  -1  11   1   26.01    1.47
  -1  11   0    3.65    0.62
  -1  11   0    3.53    0.64
  -1  11   0    4.08    0.58
  -1  11   0    3.25    1.24
  -1  11   0    4.09    0.67
  -1  11   0    3.78    0.68
  -1  11   0    4.74    1.27
  -1  11   0    4.21    0.62
  -1  11   0    3.24    0.62
  -1  11   0    3.48    0.72
  -1  11   0    3.95    0.63
  -1  11   0    4.47    0.71
  -1  11   0    3.69    0.77
  -1  11   0    4.59    0.62
  -1  11   0    3.66    0.81
  -1  11  -1    0.84    0.72
  -1  11  -1    0.63    0.59
  -1  11  -1    0.72    0.45
  -1  11  -1    1.06    1.16
  -1  11  -1    0.46    0.66
  -1  11  -1    0.76    0.61
  -1  11  -1    0.59    0.47
  -1  11  -1    2.08    1.04
  -1  11  -1   -0.04    0.59
  -1  11  -1    1.73    0.53
  -1  11  -1    0.61    0.55
  -1  11  -1    1.31    0.57
  -1  11  -1    0.45    0.45
  -1  11  -2    3.69    0.67
  -1  11  -2    3.44    0.64
  -1  11  -2    3.86    1.17
  -1  11  -2    4.48    0.63
  -1  11  -2    3.71    0.63
  -1  11  -2    4.37    0.71
  -1  11  -2    5.20    1.22
  -1  11  -2    3.77    0.76
  -1  11  -2    3.80    0.69
  -1  11  -2    4.24    0.59
  -1  11  -2    4.68    0.62
  -1  11  -3    1.45    0.49
  -1  11  -3    1.08    0.61
  -1  11  -3    2.46    1.02
  -1  11  -3    1.87    0.59
  -1  11  -3    1.86    0.62
  -1  11  -3    1.91    0.61
  -1  11  -3    0.87    1.14
  -1  11  -3    0.94    0.44
  -1  11  -3    1.85    0.63
  -1  11  -3    2.03    0.70
  -1  11  -3    2.08    0.51
  -1  11  -3    1.37    0.51
  -1  11  -4   17.86    1.20
  -1  11  -4   17.50    1.17
  -1  11  -4   17.42    1.18
  -1  11  -4   20.74    2.00
  -1  11  -4   17.76    1.13
  -1  11  -4   16.62    1.11
  -1  11  -4   17.98    1.14
  -1  11  -4   17.65    1.96
  -1  11  -4   18.45    1.22
  -1  11  -4   20.42    1.38
  -1  11  -4   17.41    1.36
  -1  11  -5   54.21    2.57
  -1  11  -5   50.93    2.55
  -1  11  -5   51.78    3.48
  -1  11  -5   53.85    2.81
  -1  11  -5   53.27    2.54
  -1  11  -5   53.70    2.54
  -1  11  -5   60.22    3.64
  -1  11  -5   57.04    2.69
  -1  11  -5   53.36    2.53
  -1  11  -5   57.71    2.83
  -1  11  -6    2.61    0.57
  -1  11  -6    1.33    0.73
  -1  11  -6    1.84    0.43
  -1  11  -6    1.67    0.77
  -1  11  -6    2.06    0.54
  -1  11  -6    2.30    0.44
  -1  11  -6    2.41    0.87
  -1  11  -7   15.50    1.30
  -1  11  -7   11.99    1.06
  -1  11  -7   12.78    0.97
  -1  11  -7   13.12    1.21
  -1  11  -8    7.22    1.00
  -1  11  -8    7.44    0.87
  -1  11  -8    7.05    0.70
  -1  11  -8    6.69    0.87
  -1  11  -8    8.91    1.05
  -1  11  -9   25.31    1.59
  -1  11  -9   23.73    1.50
  -1  11  -9   20.93    1.28
  -1  11  -9   24.84    1.43
  -1  11  -9   26.47    1.68
  -1  11 -10    0.37    0.69
  -1  11 -10    0.66    0.58
  -1  11 -10   -0.38    0.69
  -1  11 -10   -0.39    0.59
  -1  11 -11    6.34    0.72
  -1  11 -11    8.44    0.93
  -1  11 -11    9.25    0.88
  -1  11 -11    7.53    0.77
  -1  11 -12    4.92    0.75
  -1  11 -12    4.54    0.63
  -1  11 -12    4.39    0.59
  -1  11 -13    4.98    0.53
  -1  11 -13    5.32    0.70
  -1  11 -14   -0.27    0.44
  -1  11 -14    0.10    0.42
  -1  11 -15    0.80    0.31
  -1  11 -15    0.60    0.26
  -1  10  18   -0.12    0.39
  -1  10  17    0.44    0.50
   1 -10 -16    5.97    0.65
  -1  10  16    8.07    0.85
   1 -10 -15    8.33    0.79
  -1  10  15   10.74    1.01
   1 -10 -14    5.16    0.68
  -1  10  14    4.84    0.86
   1 -10 -13   39.46    1.99
  -1  10  13   36.07    1.98
  -1  10  13   38.35    2.16
  -1  10  12    4.87    0.92
  -1  10  12    4.49    0.79
   1 -10 -12    5.31    0.69
   1 -10 -11    1.72    0.54
   1 -10 -11   -1.38    1.09
  -1  10  11    0.71    0.73
  -1  10  11    0.82    0.67
  -1  10  11   -0.75    0.82
   1 -10 -11   -0.46    0.93
  -1  10  10    7.73    0.93
  -1  10  10   10.12    0.99
   1 -10 -10    7.24    1.35
   1 -10 -10    7.62    0.77
   1 -10 -10    6.18    1.31
   1 -10  -9    2.11    0.99
  -1  10   9    1.76    0.41
   1 -10  -9    0.99    0.92
  -1  10   9    1.03    0.41
  -1  10   9    2.62    0.55
  -1  10   9    0.97    0.50
  -1  10   9    1.28    0.77
  -1  10   9    1.55    1.00
  -1  10   9    0.22    0.63
  -1  10   9    0.72    0.70
  -1  10   8   37.43    2.00
  -1  10   8   35.44    1.83
  -1  10   8   34.63    1.82
  -1  10   8   38.21    2.16
  -1  10   8   35.69    1.79
  -1  10   8   35.09    2.65
  -1  10   8   34.02    1.79
  -1  10   8   34.48    1.79
  -1  10   8   33.05    2.60
   1 -10  -8   33.50    2.64
   1 -10  -8   34.41    2.68
  -1  10   8   39.09    2.03
  -1  10   8   35.98    1.96
  -1  10   7   77.96    3.80
  -1  10   7   87.23    3.94
  -1  10   7   75.66    3.80
  -1  10   7   85.20    4.84
   1 -10  -7   82.41    4.72
   1 -10  -7   86.37    4.77
  -1  10   7   88.09    3.82
  -1  10   7   84.73    3.81
  -1  10   7   86.35    4.07
  -1  10   7   85.40    3.79
  -1  10   7   90.38    3.81
  -1  10   7   85.21    3.80
  -1  10   7   87.55    4.83
  -1  10   7   88.15    3.91
  -1  10   7   87.80    3.94
  -1  10   6    0.14    0.44
  -1  10   6    0.34    0.42
  -1  10   6    0.72    0.80
   1 -10  -6    1.10    0.90
   1 -10  -6    0.86    0.84
  -1  10   6    0.13    0.53
  -1  10   6    0.78    0.66
  -1  10   6    0.37    0.40
  -1  10   6    0.13    0.52
  -1  10   6    1.02    0.57
  -1  10   6    0.17    0.39
  -1  10   6    0.03    0.41
  -1  10   6    0.27    0.96
  -1  10   6    0.36    0.54
  -1  10   6   -0.33    0.59
  -1  10   6   -0.41    0.61
  -1  10   5   47.68    2.43
  -1  10   5   52.24    2.54
  -1  10   5   47.57    2.47
  -1  10   5   52.17    3.43
   1 -10  -5   53.76    3.27
   1 -10  -5   49.90    3.20
  -1  10   5   49.15    2.44
  -1  10   5   50.50    2.44
  -1  10   5   53.83    2.61
  -1  10   5   51.42    2.44
  -1  10   5   53.93    2.54
  -1  10   5   50.98    2.44
  -1  10   5   53.81    2.45
  -1  10   5   47.04    2.43
  -1  10   5   56.01    3.47
  -1  10   4    0.37    0.51
  -1  10   4    0.04    0.59
  -1  10   4   -0.31    0.52
  -1  10   4    0.21    0.42
  -1  10   4   -0.13    0.48
  -1  10   4    0.40    0.45
  -1  10   4    0.43    0.54
  -1  10   4    0.65    0.46
  -1  10   4    0.58    0.84
  -1  10   4    0.03    0.40
  -1  10   4    0.85    0.52
  -1  10   4    0.62    0.53
  -1  10   4    0.21    0.41
   1 -10  -4    0.70    0.77
   1 -10  -4    0.35    0.75
  -1  10   4   -0.51    0.55
  -1  10   4    0.27    0.42
  -1  10   4   -0.41    0.83
  -1  10   3   44.95    2.25
  -1  10   3   48.52    3.22
  -1  10   3   44.25    2.26
  -1  10   3   47.06    2.30
  -1  10   3   45.26    2.23
  -1  10   3   45.94    2.22
  -1  10   3   46.87    2.24
  -1  10   3   46.22    2.25
  -1  10   3   44.80    2.23
  -1  10   3   46.84    2.30
  -1  10   3   45.86    2.22
   1 -10  -3   49.76    3.06
   1 -10  -3   47.37    3.03
  -1  10   3   44.71    2.20
  -1  10   3   42.95    2.24
  -1  10   3   44.02    2.26
  -1  10   3   45.77    2.31
  -1  10   2    8.07    0.77
  -1  10   2    7.80    0.76
  -1  10   2    9.57    0.82
  -1  10   2    9.44    0.76
  -1  10   2    7.33    0.74
  -1  10   2    8.88    0.75
  -1  10   2    7.28    0.82
  -1  10   2    7.69    0.78
  -1  10   2    7.22    1.27
  -1  10   2    7.18    0.72
  -1  10   2    8.69    0.75
  -1  10   1   55.35    2.70
  -1  10   1   60.83    2.77
  -1  10   1   55.64    2.80
  -1  10   1   53.47    2.77
  -1  10   1   61.10    2.74
  -1  10   1   58.49    2.74
  -1  10   1   65.44    3.76
  -1  10   1   57.36    2.75
  -1  10   1   63.49    2.78
  -1  10   0   73.25    3.23
  -1  10   0   68.98    3.15
  -1  10   0   71.94    3.18
  -1  10   0   69.36    3.19
  -1  10   0   69.96    3.18
  -1  10   0   65.46    3.20
  -1  10   0   65.65    3.24
  -1  10   0   68.95    3.24
  -1  10   0   70.72    3.27
  -1  10   0   70.03    4.12
  -1  10  -1    0.87    0.63
  -1  10  -1    0.56    0.86
  -1  10  -1    0.94    0.45
  -1  10  -1    0.73    0.43
  -1  10  -1    1.06    0.96
  -1  10  -1    1.66    0.54
  -1  10  -1    1.45    0.46
  -1  10  -1    0.72    0.52
  -1  10  -1    1.27    0.56
  -1  10  -1    1.67    0.48
  -1  10  -1    0.84    0.53
  -1  10  -2   -0.14    0.72
  -1  10  -2    0.49    0.50
  -1  10  -2    0.41    0.53
  -1  10  -2    0.20    0.38
  -1  10  -2   -0.13    0.92
  -1  10  -2   -0.07    0.38
  -1  10  -2   -0.10    0.40
  -1  10  -2    0.07    0.53
  -1  10  -2    0.49    0.40
  -1  10  -2    0.63    0.54
  -1  10  -2    0.45    0.59
  -1  10  -3    8.79    1.38
  -1  10  -3    7.00    0.73
  -1  10  -3    6.84    0.74
  -1  10  -3    8.57    0.86
  -1  10  -3    6.77    0.67
  -1  10  -3    7.01    0.68
  -1  10  -3    8.70    1.33
  -1  10  -3    6.22    0.69
  -1  10  -3    8.76    0.72
  -1  10  -3    6.47    0.73
  -1  10  -3    6.10    0.79
  -1  10  -3    6.31    0.73
  -1  10  -4   29.18    1.73
  -1  10  -4   28.92    1.53
  -1  10  -4   28.85    1.53
  -1  10  -4   32.67    1.64
  -1  10  -4   26.37    1.62
  -1  10  -4   27.20    1.71
  -1  10  -4   29.84    2.38
  -1  10  -4   27.31    1.52
  -1  10  -4   29.63    1.56
  -1  10  -4   28.85    1.59
  -1  10  -4   30.16    2.37
  -1  10  -4   27.07    1.55
  -1  10  -4   27.09    1.56
  -1  10  -4   29.17    1.52
  -1  10  -5   22.21    1.30
  -1  10  -5   22.78    1.30
  -1  10  -5   23.51    1.39
  -1  10  -5   25.61    1.43
  -1  10  -5   24.10    1.36
  -1  10  -5   23.83    1.35
  -1  10  -5   23.37    1.44
  -1  10  -5   23.68    1.31
  -1  10  -5   23.40    1.55
  -1  10  -5   25.27    2.14
  -1  10  -5   24.35    1.58
  -1  10  -5   24.02    2.12
  -1  10  -6   85.28    4.80
  -1  10  -6   80.93    4.73
  -1  10  -6   92.34    4.12
  -1  10  -6   92.48    4.24
  -1  10  -6   87.02    3.91
  -1  10  -6   96.16    4.07
  -1  10  -6   94.50    4.21
  -1  10  -6   85.28    3.91
  -1  10  -7   28.54    1.78
  -1  10  -7   27.97    1.59
  -1  10  -7   29.93    1.73
  -1  10  -7   28.83    1.84
  -1  10  -8    1.72    0.81
  -1  10  -8    2.42    0.81
  -1  10  -8    1.21    0.48
  -1  10  -8    1.51    0.68
  -1  10  -8    1.59    0.66
  -1  10  -9   11.10    1.16
  -1  10  -9   10.09    0.92
  -1  10  -9   10.36    1.02
  -1  10  -9   10.94    1.10
  -1  10  -9    9.23    0.75
  -1  10 -10    6.54    0.77
  -1  10 -10    5.76    0.86
   1 -10  10    6.93    0.82
  -1  10 -10    7.66    1.00
  -1  10 -10    7.32    0.90
  -1  10 -11    1.56    0.56
  -1  10 -11    1.14    0.61
   1 -10  11    1.28    0.58
  -1  10 -11    1.55    0.77
  -1  10 -11    0.60    0.63
  -1  10 -12   23.60    1.44
  -1  10 -12   27.74    1.68
   1 -10  12   23.68    1.47
  -1  10 -12   27.95    1.58
  -1  10 -13   -0.03    0.45
   1 -10  13    0.16    0.46
  -1  10 -13    0.34    0.49
  -1  10 -13   -0.18    0.64
  -1  10 -14   16.14    1.03
  -1  10 -14   16.16    1.13
  -1  10 -15    0.42    0.37
  -1  10 -15    0.61    0.44
  -1  10 -16    0.24    0.28
   1  -9 -19    2.86    0.44
  -1   9  19    3.24    0.39
   1  -9 -18   -0.02    0.35
  -1   9  18   -0.58    0.45
   1  -9 -17    0.09    0.42
  -1   9  17    0.24    0.54
   1  -9 -16  100.29    4.44
  -1   9  16  100.30    4.52
   1  -9 -15   92.83    4.20
  -1   9  15   94.46    4.33
   1  -9 -14    2.56    0.61
   1  -9 -13    9.27    0.89
   1  -9 -13   11.32    1.60
   1  -9 -13    9.92    1.60
   1  -9 -12    4.15    1.23
   1  -9 -12    1.91    1.02
  -1   9  12    3.14    0.69
   1  -9 -12    4.08    0.67
   1  -9 -11    8.53    0.80
   1  -9 -11    7.77    1.41
  -1   9  11    7.68    1.05
  -1   9  11    8.61    0.90
   1  -9 -11    9.25    1.50
   1  -9 -10   25.98    1.50
   1  -9 -10   27.97    2.39
   1  -9 -10   27.98    2.36
  -1   9  10   28.77    1.63
  -1   9  10   26.46    1.79
  -1   9   9   15.22    1.10
  -1   9   9   14.47    0.89
  -1   9   9   15.73    1.57
   1  -9  -9   12.51    1.62
  -1   9   9   14.43    1.51
  -1   9   9   15.10    1.10
  -1   9   9   13.52    0.89
   1  -9  -9   13.00    1.60
  -1   9   8  159.48    7.00
  -1   9   8  158.80    6.99
  -1   9   8  167.41    7.12
  -1   9   8  178.10    7.20
  -1   9   8  167.44    7.00
   1  -9  -8  163.73    8.02
   1  -9  -8  169.38    8.07
  -1   9   8  171.75    7.16
  -1   9   8  166.57    7.97
  -1   9   8  177.03    7.96
  -1   9   8  166.40    7.00
  -1   9   8  166.71    7.01
  -1   9   7   21.33    1.17
  -1   9   7   21.97    1.18
  -1   9   7   23.39    1.98
  -1   9   7   22.29    1.32
  -1   9   7   18.92    1.18
  -1   9   7   19.99    1.19
  -1   9   7   22.26    1.45
  -1   9   7   20.57    1.16
   1  -9  -7   20.40    1.87
   1  -9  -7   23.21    1.94
  -1   9   7   18.96    1.26
  -1   9   7   20.46    1.31
  -1   9   7   18.16    1.16
  -1   9   7   21.79    1.90
  -1   9   6   16.04    1.10
  -1   9   6   15.76    1.07
  -1   9   6   17.58    1.01
  -1   9   6   15.69    0.99
  -1   9   6   13.08    1.04
  -1   9   6   16.95    1.00
   1  -9  -6   17.47    1.64
   1  -9  -6   17.80    1.65
  -1   9   6   16.90    1.20
  -1   9   6   15.70    1.10
  -1   9   6   14.81    1.62
  -1   9   6   16.54    1.66
  -1   9   5    0.91    0.49
  -1   9   5    0.56    0.55
  -1   9   5    0.48    0.51
  -1   9   5    0.88    0.55
  -1   9   5    0.56    0.39
   1  -9  -5    0.74    0.76
   1  -9  -5   -0.32    0.73
  -1   9   5    1.16    0.88
  -1   9   5    0.09    0.37
  -1   9   5    0.27    0.38
  -1   9   5    0.50    0.75
  -1   9   4   11.16    1.40
  -1   9   4   12.01    0.83
   1  -9  -4   10.79    1.36
   1  -9  -4    9.53    1.29
  -1   9   4   11.02    0.82
  -1   9   4   12.10    0.81
  -1   9   4   12.13    0.93
  -1   9   4   12.22    1.48
  -1   9   4   10.67    0.78
  -1   9   3  134.31    5.66
   1  -9  -3  125.94    6.38
   1  -9  -3  132.11    6.42
  -1   9   3  130.00    5.65
  -1   9   3  140.62    5.67
  -1   9   3  132.52    5.66
  -1   9   3  127.12    5.72
  -1   9   3  130.75    6.60
  -1   9   2   13.84    0.90
  -1   9   2   11.88    0.85
  -1   9   2   13.06    0.89
  -1   9   2   14.01    0.90
  -1   9   2   14.94    1.56
  -1   9   2   13.94    0.93
  -1   9   1    9.68    0.78
  -1   9   1   11.58    0.79
  -1   9   1   10.27    0.77
  -1   9   1   12.46    1.53
  -1   9   1   11.04    1.39
  -1   9   0   -0.11    0.87
  -1   9   0    0.03    0.40
  -1   9  -1   15.77    0.96
  -1   9  -1   15.67    0.96
  -1   9  -1   14.54    1.56
  -1   9  -1   15.17    1.62
  -1   9  -1   15.31    0.95
  -1   9  -2  165.37    6.86
  -1   9  -2  163.23    7.75
  -1   9  -2  163.34    6.86
  -1   9  -2  163.86    6.86
  -1   9  -2  164.98    7.83
  -1   9  -2  157.51    6.90
  -1   9  -3    4.66    0.59
  -1   9  -3    4.78    0.51
  -1   9  -3    3.98    0.48
  -1   9  -3    4.89    0.99
  -1   9  -3    4.06    1.02
  -1   9  -3    3.34    0.55
  -1   9  -3    3.57    0.48
  -1   9  -3    4.47    0.70
  -1   9  -3    4.42    0.65
  -1   9  -3    4.07    0.60
  -1   9  -4    0.48    0.35
  -1   9  -4    0.94    0.72
  -1   9  -4    1.27    0.58
  -1   9  -4   -0.03    0.36
  -1   9  -4    0.16    0.59
  -1   9  -4   -0.03    0.40
  -1   9  -4    0.81    0.35
  -1   9  -4   -0.22    0.82
  -1   9  -4    0.36    0.50
  -1   9  -4    0.64    0.34
  -1   9  -4   -0.28    0.46
  -1   9  -4    0.92    0.45
  -1   9  -4    0.37    0.51
  -1   9  -4    1.12    0.51
  -1   9  -5   13.62    0.89
  -1   9  -5   10.90    0.77
  -1   9  -5   10.62    0.77
  -1   9  -5    9.58    0.78
  -1   9  -5   11.24    1.40
  -1   9  -5   11.04    0.94
  -1   9  -5   10.24    0.76
  -1   9  -5   10.55    0.86
  -1   9  -5   11.01    0.80
  -1   9  -5   10.39    0.80
  -1   9  -5   13.50    1.45
  -1   9  -5   12.18    1.04
  -1   9  -6   13.26    1.45
  -1   9  -6   12.91    1.02
  -1   9  -6   13.07    1.95
  -1   9  -6   11.68    0.78
  -1   9  -6   11.27    0.78
  -1   9  -6   11.84    0.89
  -1   9  -6   11.67    0.78
  -1   9  -6   13.78    1.12
  -1   9  -6   10.59    1.29
  -1   9  -7    6.71    0.66
  -1   9  -7    6.72    0.83
  -1   9  -7    5.67    0.88
  -1   9  -8   26.71    1.66
  -1   9  -8   27.82    1.47
  -1   9  -8   24.65    1.54
  -1   9  -8   25.85    1.67
  -1   9  -8   30.45    2.99
  -1   9  -9    6.27    0.90
  -1   9  -9    5.95    0.88
   1  -9   9    4.94    0.76
  -1   9  -9    5.88    0.59
  -1   9  -9    6.30    0.77
  -1   9  -9    6.29    1.66
  -1   9 -10  140.39    6.11
   1  -9  10  134.38    6.10
  -1   9 -10  134.83    5.96
  -1   9 -10  152.40    6.24
  -1   9 -10  132.36    7.82
  -1   9 -11    1.53    0.65
   1  -9  11    0.18    0.63
  -1   9 -11    1.39    0.61
  -1   9 -11    0.90    0.72
  -1   9 -11    0.67    1.14
   1  -9  12   46.96    2.51
  -1   9 -12   53.63    2.62
  -1   9 -12   49.21    2.45
   1  -9  13    2.48    0.66
  -1   9 -13    1.78    0.66
  -1   9 -13    1.92    0.55
   1  -9  14    6.62    0.76
  -1   9 -14    6.91    0.76
   1  -9  15    5.34    0.66
  -1   9 -15    6.22    0.66
  -1   9 -16    0.38    0.30
  -1   8  19   18.58    1.06
   1  -8 -19   22.14    1.18
   1  -8 -18    1.43    0.44
  -1   8  18    2.01    0.52
   1  -8 -17   13.16    0.96
  -1   8  17   13.41    1.04
  -1   8  16    2.73    0.62
   1  -8 -16    3.70    0.65
  -1   8  15   33.31    2.03
   1  -8 -15   41.27    2.02
  -1   8  14   99.01    7.31
  -1   8  14  110.73    5.42
   1  -8 -14  133.67    6.83
   1  -8 -14  115.04    6.63
   1  -8 -14  135.44    5.41
  -1   8  13    3.40    1.77
   1  -8 -13    3.84    1.17
  -1   8  13    1.72    0.67
   1  -8 -13    4.31    1.28
   1  -8 -13    3.24    0.67
   1  -8 -12  103.48    5.48
   1  -8 -12   94.61    5.36
  -1   8  12   83.51    4.23
  -1   8  12   78.18    5.86
   1  -8 -12  101.99    4.21
  -1   8  12   92.07    4.17
   1  -8 -11    6.92    0.74
   1  -8 -11    6.82    1.38
  -1   8  11    4.89    1.66
  -1   8  11    6.97    0.77
   1  -8 -11    8.85    1.42
  -1   8  11    6.22    0.92
  -1   8  11    5.04    0.74
  -1   8  10   61.07    2.84
   1  -8 -10   65.15    3.81
   1  -8 -10   64.85    3.80
  -1   8  10   59.30    4.24
  -1   8  10   60.97    3.07
   1  -8 -10   56.44    2.76
  -1   8  10   55.98    2.81
  -1   8   9    1.33    0.67
   1  -8  -9    1.39    1.02
  -1   8   9    2.75    1.17
  -1   8   9    2.17    0.58
  -1   8   9    2.03    0.54
  -1   8   9    2.04    0.71
  -1   8   9    2.11    0.82
   1  -8  -9    3.52    1.02
  -1   8   8    0.80    0.67
  -1   8   8    0.02    0.31
  -1   8   8    0.52    0.52
  -1   8   8    0.88    0.50
  -1   8   8    0.55    0.31
  -1   8   8    1.03    0.75
  -1   8   8    0.19    0.30
   1  -8  -8    0.69    0.75
  -1   8   8    0.15    0.99
   1  -8  -8    0.12    0.79
  -1   8   7  122.21    5.40
  -1   8   7  121.92    5.14
   1  -8  -7  119.43    5.98
   1  -8  -7  127.06    6.03
  -1   8   7  122.66    5.97
  -1   8   7  119.94    5.13
  -1   8   7  121.20    5.14
  -1   8   7  126.48    5.96
  -1   8   7  105.30    5.98
  -1   8   6   10.38    0.91
  -1   8   6   10.35    0.73
   1  -8  -6    8.75    1.22
   1  -8  -6    9.73    1.28
  -1   8   6   12.10    1.33
  -1   8   6    9.81    0.72
  -1   8   6   10.67    0.72
  -1   8   6    8.89    1.24
  -1   8   6   10.50    1.25
  -1   8   5   39.23    2.51
  -1   8   5   36.67    1.77
  -1   8   5   37.80    1.79
  -1   8   5   36.13    1.77
   1  -8  -5   35.54    2.41
   1  -8  -5   36.42    2.43
  -1   8   5   37.42    1.93
  -1   8   5   36.39    2.49
  -1   8   4   15.06    1.48
  -1   8   4   13.63    0.87
  -1   8   4   14.62    0.87
  -1   8   4   14.65    0.89
   1  -8  -4   12.41    1.36
   1  -8  -4   13.70    1.38
  -1   8   4   13.07    0.85
  -1   8   4   13.54    0.99
  -1   8   4   15.21    1.53
  -1   8   3  121.79    5.24
  -1   8   3  122.80    5.24
  -1   8   3  122.54    5.24
   1  -8  -3  120.49    5.90
   1  -8  -3  121.97    5.90
  -1   8   3  124.34    5.24
  -1   8   3  125.88    6.08
  -1   8   3  126.36    6.06
  -1   8   3  126.79    5.33
  -1   8   2   15.51    0.93
  -1   8   2   14.69    0.91
  -1   8   2   15.24    0.92
  -1   8   2   14.59    0.92
  -1   8   2   14.55    1.51
  -1   8   2   15.75    0.97
  -1   8   1   95.75    4.12
  -1   8   1   95.60    4.12
  -1   8   1   94.20    4.12
  -1   8   1   95.00    4.13
  -1   8   1   99.26    4.94
  -1   8   1   97.87    4.92
  -1   8   0   19.34    1.11
  -1   8   0   21.24    1.81
  -1   8  -1    7.88    0.62
  -1   8  -1    8.09    0.63
  -1   8  -1    6.46    1.05
  -1   8  -1    7.93    0.62
  -1   8  -2   10.58    0.72
  -1   8  -2    9.53    0.71
  -1   8  -2    9.84    0.72
  -1   8  -2    9.60    1.22
  -1   8  -2   10.02    0.75
  -1   8  -2   11.16    1.29
  -1   8  -3    1.03    0.47
  -1   8  -3    2.06    0.38
  -1   8  -3    2.17    0.40
  -1   8  -3    1.71    0.43
  -1   8  -3    1.73    0.70
  -1   8  -3    2.02    0.38
  -1   8  -3    3.17    0.88
  -1   8  -4    9.85    0.83
  -1   8  -4   11.44    0.75
  -1   8  -4   12.36    0.84
  -1   8  -4   11.73    0.77
  -1   8  -4   11.30    0.76
  -1   8  -4   10.32    1.26
  -1   8  -4   11.44    1.64
  -1   8  -4   12.41    1.36
  -1   8  -5  144.12    6.80
  -1   8  -5  138.65    6.16
  -1   8  -5  151.07    7.53
  -1   8  -5  143.28    6.11
  -1   8  -5  144.68    6.03
  -1   8  -5  140.78    6.02
  -1   8  -5  137.37    6.81
  -1   8  -5  149.12    6.21
  -1   8  -5  145.06    6.03
  -1   8  -6   53.73    3.15
  -1   8  -6   55.99    2.71
  -1   8  -6   57.42    2.51
  -1   8  -6   51.40    2.49
  -1   8  -6   55.06    2.50
  -1   8  -6   59.48    2.61
  -1   8  -6   56.37    2.71
  -1   8  -6   58.39    3.96
  -1   8  -6   58.02    3.24
  -1   8  -7   24.66    2.65
  -1   8  -7   29.50    1.70
  -1   8  -7   29.71    1.53
  -1   8  -7   30.57    1.69
  -1   8  -7   25.11    1.95
  -1   8  -8    8.52    0.84
  -1   8  -8    9.87    1.84
  -1   8  -8   10.30    0.96
  -1   8  -8   11.85    1.04
  -1   8  -8   10.63    0.78
  -1   8  -9  114.52    5.25
  -1   8  -9  130.72    7.14
  -1   8  -9  120.42    5.37
  -1   8  -9  128.65    5.49
  -1   8  -9  122.60    5.20
  -1   8 -10   57.82    2.81
  -1   8 -10   58.34    4.29
  -1   8 -10   60.63    2.94
  -1   8 -10   54.06    2.68
  -1   8 -11  129.78    7.05
  -1   8 -11  127.62    5.37
   1  -8  11  113.32    5.25
  -1   8 -11  109.63    5.14
  -1   8 -12   17.25    2.32
   1  -8  12   18.36    1.37
  -1   8 -12   20.01    1.43
  -1   8 -12   17.12    1.21
   1  -8  13   18.07    1.38
  -1   8 -13   21.33    1.44
   1  -8  14   28.20    1.82
  -1   8 -14   36.90    1.90
   1  -8  15    0.51    0.59
  -1   8 -15    0.60    0.53
   1  -8  16    0.29    0.49
  -1   8 -16    0.34    0.37
  -1   8 -16    1.79    0.51
  -1   8 -16    2.32    0.58
  -1   8 -17   -0.31    0.42
  -1   8 -18    4.42    0.41
   1  -7 -19    0.49    0.44
  -1   7  19    0.55    0.42
   1  -7 -19    0.62    0.37
   1  -7 -18    4.71    0.59
  -1   7  18    0.04    0.32
   1  -7 -17    2.32    0.58
  -1   7  17    1.69    0.65
   1  -7 -16   20.54    1.31
  -1   7  16   18.39    1.40
   1  -7 -15   93.12    5.60
   1  -7 -15   94.00    5.63
   1  -7 -15  101.63    4.32
  -1   7  15   89.79    4.40
   1  -7 -14    1.74    1.06
   1  -7 -14    1.23    0.62
   1  -7 -14    0.53    1.00
  -1   7  14    1.43    1.65
  -1   7  14    1.67    0.75
   1  -7 -13   51.46    3.66
   1  -7 -13   50.91    3.65
   1  -7 -13   54.56    2.61
  -1   7  13   54.98    4.59
  -1   7  13   50.66    2.72
   1  -7 -12   91.66    5.23
   1  -7 -12   93.14    5.27
  -1   7  12   89.43    6.00
   1  -7 -12   93.47    4.10
  -1   7  12   86.07    4.19
   1  -7 -11   39.78    2.86
   1  -7 -11   35.57    2.72
  -1   7  11   35.80    1.87
  -1   7  11   36.47    2.10
  -1   7  11   36.27    3.44
   1  -7 -11   35.55    1.86
  -1   7  11   34.20    1.98
  -1   7  10    8.83    0.77
  -1   7  10    8.03    0.82
  -1   7  10    8.22    1.77
   1  -7 -10    8.22    1.34
  -1   7  10    7.11    0.91
   1  -7 -10    7.29    0.73
  -1   7   9   56.70    3.18
   1  -7  -9   63.38    3.64
   1  -7  -9   65.00    3.66
  -1   7   9   60.02    4.10
  -1   7   9   63.85    2.97
  -1   7   9   57.88    3.15
  -1   7   9   56.68    2.79
  -1   7   8   32.00    2.08
  -1   7   8   29.82    2.60
   1  -7  -8   30.88    2.28
   1  -7  -8   32.86    2.32
  -1   7   8   33.45    1.81
  -1   7   8   30.47    1.63
  -1   7   8   31.48    2.06
  -1   7   7   27.73    1.35
   1  -7  -7   28.17    2.06
   1  -7  -7   27.03    2.04
  -1   7   7   26.04    1.90
  -1   7   7   26.73    1.34
  -1   7   7   27.10    1.34
  -1   7   7   28.61    2.31
  -1   7   7   30.67    1.99
  -1   7   6  432.88   18.11
  -1   7   6  436.36   17.94
   1  -7  -6  443.61   18.68
   1  -7  -6  449.03   18.69
  -1   7   6  461.15   18.71
  -1   7   6  446.37   17.94
  -1   7   6  436.53   17.93
  -1   7   6  441.74   18.84
  -1   7   6  449.92   18.64
  -1   7   5  158.44    6.62
  -1   7   5  156.96    7.18
  -1   7   5  151.04    6.46
   1  -7  -5  155.38    7.12
   1  -7  -5  159.12    7.13
  -1   7   5  152.54    6.46
  -1   7   5  159.96    6.47
  -1   7   5  145.13    7.05
  -1   7   5  157.76    7.16
  -1   7   4  100.37    4.40
  -1   7   4   83.04    4.44
  -1   7   4  101.86    4.29
   1  -7  -4  105.78    4.91
   1  -7  -4  103.95    4.90
  -1   7   4  101.07    4.28
  -1   7   4  105.28    4.30
  -1   7   4   92.19    4.62
  -1   7   4  104.39    4.29
  -1   7   4  107.35    5.01
  -1   7   4  102.87    5.01
  -1   7   4  104.50    5.00
  -1   7   3    0.42    0.35
  -1   7   3   -0.57    0.93
  -1   7   3    0.61    0.79
  -1   7   3    1.04    0.80
  -1   7   3    0.29    0.35
   1  -7  -3   -0.29    0.75
  -1   7   3    0.59    0.40
   1  -7  -3    0.88    0.80
  -1   7   3    0.73    0.35
  -1   7   3    0.27    0.42
  -1   7   3    0.17    0.33
  -1   7   2   10.94    0.72
  -1   7   2   12.25    0.74
  -1   7   2   11.25    0.73
  -1   7   2   11.85    0.74
  -1   7   2   10.36    1.26
  -1   7   2   11.25    1.33
  -1   7   2    8.44    0.74
  -1   7   1   92.27    3.98
  -1   7   1   91.57    3.99
  -1   7   1   96.02    4.68
  -1   7   1   98.68    4.72
  -1   7   1   85.92    4.63
  -1   7   1   96.92    3.99
  -1   7   1   91.64    3.98
  -1   7   0    6.19    0.57
  -1   7   0    7.94    1.15
  -1   7  -1   44.87    2.16
  -1   7  -1   48.38    2.17
  -1   7  -1   47.38    2.15
  -1   7  -1   54.14    2.92
  -1   7  -1   47.23    2.81
  -1   7  -1   49.25    2.86
  -1   7  -2   81.33    3.49
  -1   7  -2   76.68    3.53
  -1   7  -2   83.28    3.50
  -1   7  -2   82.35    3.50
  -1   7  -2   82.48    4.14
  -1   7  -2   84.84    4.19
  -1   7  -2   77.53    4.16
  -1   7  -3  452.65   18.23
  -1   7  -3  432.03   17.46
  -1   7  -3  428.00   17.46
  -1   7  -3  425.23   17.46
  -1   7  -3  445.28   18.61
  -1   7  -3  438.62   17.51
  -1   7  -3  434.33   18.14
  -1   7  -3  410.34   17.57
  -1   7  -4   10.29    0.82
  -1   7  -4    9.56    0.76
  -1   7  -4    8.16    0.60
  -1   7  -4    8.27    0.60
  -1   7  -4    8.95    0.61
  -1   7  -4    9.82    1.49
  -1   7  -4    9.43    0.69
  -1   7  -4    8.91    1.06
  -1   7  -4   10.10    1.17
  -1   7  -5   10.98    0.91
  -1   7  -5   12.05    0.91
  -1   7  -5   12.43    0.74
  -1   7  -5   11.37    0.74
  -1   7  -5   12.74    0.74
  -1   7  -5   13.39    1.81
  -1   7  -5   11.36    1.23
  -1   7  -5   13.37    0.82
  -1   7  -5   14.08    1.35
  -1   7  -6    5.04    0.90
  -1   7  -6    5.29    0.72
  -1   7  -6    4.42    0.82
  -1   7  -6    4.15    0.41
  -1   7  -6    4.46    0.42
  -1   7  -6    5.35    1.38
  -1   7  -6    4.00    0.41
  -1   7  -6    4.84    0.64
  -1   7  -6    4.55    0.50
  -1   7  -7   73.72    3.89
  -1   7  -7   79.80    4.81
  -1   7  -7   77.40    3.52
  -1   7  -7   71.22    3.84
  -1   7  -7   79.96    3.41
  -1   7  -7   76.49    3.54
  -1   7  -8   46.74    3.64
  -1   7  -8   46.50    2.40
  -1   7  -8   51.54    2.47
  -1   7  -8   48.82    2.27
  -1   7  -9    8.81    0.82
  -1   7  -9   12.14    1.91
  -1   7  -9   10.95    0.94
  -1   7  -9   10.65    0.96
  -1   7  -9    9.78    0.70
  -1   7 -10    2.76    0.61
  -1   7 -10    4.53    0.74
  -1   7 -10    3.18    0.73
  -1   7 -10    3.11    1.45
   1  -7  11   33.99    1.96
  -1   7 -11   36.33    1.95
  -1   7 -11   41.05    3.42
  -1   7 -11   38.47    2.09
   1  -7  12    0.47    0.74
   1  -7  12    0.49    0.60
  -1   7 -12    0.59    0.55
  -1   7 -12   -0.20    0.67
  -1   7 -12   -1.09    1.48
  -1   7 -13   51.47    2.64
   1  -7  13   49.11    2.59
  -1   7 -13   50.71    2.57
  -1   7 -13   50.23    3.89
   1  -7  13   45.12    2.47
  -1   7 -14   38.48    2.15
  -1   7 -14   41.38    2.09
   1  -7  14   39.37    2.16
   1  -7  14   33.00    1.98
   1  -7  15    0.23    0.66
   1  -7  15   -0.26    0.50
  -1   7 -15   -0.09    0.59
  -1   7 -16    2.47    0.60
   1  -7  16    3.47    0.69
  -1   7 -17    0.61    0.46
  -1   7 -17    0.42    0.50
   1  -7  17    0.54    0.49
  -1   7 -18   -0.53    0.35
   1  -6 -20   11.42    0.80
  -1   6  20   10.80    0.66
  -1   6  19   14.63    1.09
   1  -6 -19   17.75    1.05
   1  -6 -19   18.07    1.11
   1  -6 -18    3.31    0.57
  -1   6  18    1.38    0.66
   1  -6 -17    0.44    0.57
  -1   6  17    0.31    0.68
   1  -6 -16    0.48    0.57
  -1   6  16    0.29    0.73
  -1   6  15   34.46    2.10
  -1   6  15   32.67    3.78
   1  -6 -15   35.17    1.95
   1  -6 -15   32.98    2.96
   1  -6 -15   39.05    3.09
  -1   6  14    1.12    0.79
  -1   6  14    0.59    1.53
   1  -6 -14    1.79    1.15
   1  -6 -14    1.03    0.63
   1  -6 -14   -0.71    1.03
  -1   6  13    5.24    0.89
  -1   6  13    3.31    1.78
   1  -6 -13    3.52    1.22
   1  -6 -13    4.89    0.74
   1  -6 -13    5.81    1.43
  -1   6  12   87.47    4.21
  -1   6  12   91.14    6.05
   1  -6 -12   88.20    4.05
   1  -6 -12   97.64    5.29
   1  -6 -12   94.16    5.24
   1  -6 -11   23.20    2.17
   1  -6 -11   30.01    2.37
  -1   6  11   23.72    2.82
  -1   6  11   24.47    1.56
   1  -6 -11   24.46    1.42
  -1   6  11   25.53    1.59
   1  -6 -10   14.08    1.59
   1  -6 -10   14.26    1.67
  -1   6  10   15.70    2.17
  -1   6  10   15.92    1.13
  -1   6  10   15.94    1.17
   1  -6 -10   13.66    0.96
   1  -6  -9    0.63    0.43
  -1   6   9    0.75    0.55
  -1   6   9    0.72    0.52
   1  -6  -9    0.66    0.82
   1  -6  -9    0.88    0.82
  -1   6   9    0.84    0.56
  -1   6   8   28.71    1.77
  -1   6   8   28.68    1.48
   1  -6  -8   24.61    1.98
   1  -6  -8   22.50    1.96
  -1   6   8   27.24    1.56
  -1   6   8   24.39    1.69
  -1   6   7   24.40    1.40
  -1   6   7   23.49    1.64
   1  -6  -7   23.74    1.83
   1  -6  -7   24.86    1.87
  -1   6   7   22.79    1.62
  -1   6   6   56.47    3.04
   1  -6  -6   56.85    3.11
   1  -6  -6   58.95    3.14
  -1   6   6   54.04    2.99
  -1   6   6   57.33    2.68
  -1   6   5  106.53    4.61
  -1   6   5  112.82    5.08
  -1   6   5  101.99    5.04
  -1   6   5  107.82    5.06
   1  -6  -5  101.63    5.03
   1  -6  -5  106.91    5.05
  -1   6   4    1.16    0.70
  -1   6   4    2.26    0.82
  -1   6   4    1.92    0.71
  -1   6   4    1.30    0.77
   1  -6  -4    2.54    0.84
   1  -6  -4    2.17    0.79
   1  -6  -3   18.87    1.42
   1  -6  -3   18.22    1.42
  -1   6   3   22.35    1.58
  -1   6   3   18.15    1.44
  -1   6   3   20.37    1.47
  -1   6   3   18.06    1.24
  -1   6   3   15.66    1.09
  -1   6   3   17.53    1.42
  -1   6   2   33.09    1.89
  -1   6   2   34.28    1.92
  -1   6   2   31.11    1.37
  -1   6   1   40.70    2.39
  -1   6   1   45.28    2.47
  -1   6   1   41.12    2.44
  -1   6   1   41.85    2.48
  -1   6   0  317.53   13.46
  -1   6   0  318.39   13.50
  -1   6  -1    5.22    0.91
  -1   6  -1    4.76    0.86
  -1   6  -1    3.66    0.81
  -1   6  -1    4.27    0.87
  -1   6  -2   85.01    4.13
  -1   6  -2   84.35    4.48
  -1   6  -2   88.91    4.25
  -1   6  -2   85.06    4.18
  -1   6  -2   85.24    4.17
  -1   6  -3  757.25   30.37
  -1   6  -3  745.29   30.70
  -1   6  -3  719.47   30.35
  -1   6  -3  729.43   30.30
  -1   6  -4   25.80    2.19
  -1   6  -4   24.67    1.72
  -1   6  -4   25.96    1.38
  -1   6  -4   22.26    1.66
  -1   6  -5    0.23    0.49
  -1   6  -5    0.64    0.46
  -1   6  -5    0.07    0.64
  -1   6  -5    0.30    0.33
  -1   6  -5    0.85    0.67
  -1   6  -5    1.07    1.12
  -1   6  -6   17.32    0.95
  -1   6  -6   16.20    1.05
  -1   6  -6   15.79    1.31
  -1   6  -6   14.56    1.82
  -1   6  -6   16.98    1.32
  -1   6  -7   44.39    1.95
  -1   6  -7   39.40    2.06
  -1   6  -7   39.94    2.32
  -1   6  -7   39.96    2.30
  -1   6  -7   42.86    3.11
  -1   6  -8    0.49    0.57
  -1   6  -8    0.80    0.41
  -1   6  -8    0.76    0.55
  -1   6  -8    0.62    0.31
  -1   6  -8    0.81    1.15
  -1   6  -9   27.84    2.67
  -1   6  -9   28.61    1.62
  -1   6  -9   26.60    1.43
  -1   6  -9   26.19    1.45
  -1   6  -9   25.56    1.66
  -1   6  -9   26.68    1.51
  -1   6 -10    0.90    0.68
  -1   6 -10    0.58    0.44
  -1   6 -10    1.50    0.66
  -1   6 -10    1.52    1.33
  -1   6 -10    1.17    0.56
  -1   6 -11  901.86   36.10
  -1   6 -11  938.07   36.28
  -1   6 -11  954.97   38.11
  -1   6 -11  838.40   36.07
  -1   6 -12  206.15    8.66
  -1   6 -12  190.24   10.23
   1  -6  12  198.88    8.61
  -1   6 -13   62.84    3.00
  -1   6 -13   58.33    4.29
   1  -6  13   59.21    3.03
   1  -6  13   56.09    2.92
   1  -6  14   36.68    2.21
  -1   6 -14   41.23    2.16
   1  -6  14   36.80    2.09
   1  -6  15   33.72    2.05
  -1   6 -15   38.91    2.01
   1  -6  15   33.18    1.94
  -1   6 -16    6.06    0.75
   1  -6  16    7.08    0.87
  -1   6 -16    7.59    0.85
   1  -6  16    5.48    0.74
   1  -6  17    5.46    0.75
  -1   6 -17    4.59    0.65
   1  -6  17    4.13    0.58
  -1   6 -18   14.51    0.98
  -1   6 -18   15.63    0.97
   1  -6  18   15.35    1.01
  -1   6 -19    0.19    0.29
   1  -5 -20    0.99    0.39
   1  -5 -19    2.09    0.50
  -1   5  19    1.51    0.59
   1  -5 -18   14.88    1.05
  -1   5  18   12.92    1.17
   1  -5 -17    1.36    0.60
  -1   5  17    2.68    0.80
   1  -5 -16    0.72    0.61
  -1   5  16    0.74    0.82
   1  -5 -16    0.19    1.06
  -1   5  16    0.31    1.56
   1  -5 -16    2.61    1.17
   1  -5 -15   45.17    2.33
  -1   5  15   43.53    2.51
  -1   5  15   44.84    4.45
   1  -5 -15   42.79    3.42
   1  -5 -15   44.97    3.45
   1  -5 -14   -0.18    1.08
  -1   5  14    0.67    0.82
   1  -5 -14    0.65    0.60
  -1   5  14   -0.18    0.60
   1  -5 -14    0.36    1.14
  -1   5  14    2.38    1.83
   1  -5 -13   88.11    4.98
   1  -5 -13   79.55    4.87
  -1   5  13   87.60    3.94
   1  -5 -13   80.82    3.70
  -1   5  13   73.42    3.66
  -1   5  13   74.95    5.72
   1  -5 -12   11.89    1.65
  -1   5  12   11.36    1.13
   1  -5 -12   11.46    0.93
  -1   5  12   10.65    0.93
  -1   5  12    7.27    2.01
   1  -5 -12   11.99    1.65
   1  -5 -11   50.43    3.39
   1  -5 -11   51.00    3.41
  -1   5  11   54.87    2.66
   1  -5 -11   53.49    2.49
  -1   5  11   48.93    2.48
  -1   5  11   54.58    4.25
   1  -5 -10   13.05    1.53
  -1   5  10   13.05    1.03
   1  -5 -10   11.69    0.87
  -1   5  10   12.14    0.99
   1  -5 -10   13.36    1.55
   1  -5  -9   40.66    2.00
  -1   5   9   42.36    2.13
  -1   5   9   43.69    2.17
   1  -5  -9   40.73    2.71
   1  -5  -9   44.58    2.78
   1  -5  -8   18.78    1.62
   1  -5  -8   18.16    1.63
  -1   5   8   20.10    1.15
  -1   5   8   18.04    1.17
  -1   5   8   16.23    1.21
  -1   5   8   15.83    1.23
  -1   5   7    4.06    0.69
   1  -5  -7    2.46    0.84
   1  -5  -7    3.18    0.84
  -1   5   7    3.33    0.57
  -1   5   7    4.38    0.67
  -1   5   7    4.75    0.75
  -1   5   6   54.04    2.55
  -1   5   6   58.63    2.82
  -1   5   6   51.68    2.80
  -1   5   6   55.43    2.81
   1  -5  -6   54.99    2.95
   1  -5  -6   52.63    2.95
  -1   5   5   12.54    1.14
  -1   5   5   12.47    1.15
  -1   5   5   13.22    1.09
   1  -5  -5   13.23    1.21
   1  -5  -5   13.23    1.20
  -1   5   4  165.26    6.98
  -1   5   4  151.20    6.95
  -1   5   4  162.34    6.93
  -1   5   4  160.91    6.89
   1  -5  -4  154.62    6.91
   1  -5  -4  149.93    6.90
  -1   5   3    4.52    0.73
  -1   5   3    5.64    0.81
  -1   5   3    5.48    0.79
  -1   5   3    6.22    0.77
  -1   5   3    6.48    0.83
   1  -5  -3    5.86    0.78
   1  -5  -3    5.64    0.79
  -1   5   2    0.80    0.52
  -1   5   2    0.64    0.53
  -1   5   2    1.18    0.45
  -1   5   2    0.86    0.33
  -1   5   1   83.27    3.93
  -1   5   1   82.83    3.95
  -1   5   1   83.23    3.90
  -1   5   1   80.32    3.54
  -1   5   1   84.42    3.86
  -1   5   0  147.07    6.68
  -1   5   0  156.73    6.67
  -1   5  -1   16.29    1.23
  -1   5  -1   15.41    1.21
  -1   5  -1   15.96    1.22
  -1   5  -1   16.24    1.20
  -1   5  -1   16.11    1.35
  -1   5  -2   11.36    1.03
  -1   5  -2   11.29    1.03
  -1   5  -2   11.07    1.01
  -1   5  -2   10.91    0.97
  -1   5  -2   11.24    1.25
  -1   5  -3   33.06    1.91
  -1   5  -3   35.31    1.97
   1  -5   3   29.10    1.62
  -1   5  -3   32.79    2.16
  -1   5  -3   35.36    1.96
  -1   5  -3   36.39    2.01
  -1   5  -3   38.87    2.33
  -1   5  -4   18.86    1.35
  -1   5  -4   19.37    1.74
   1  -5   4   16.35    1.27
  -1   5  -4   19.75    1.70
  -1   5  -4   18.84    1.36
  -1   5  -4   18.53    1.36
  -1   5  -5    0.22    0.52
  -1   5  -5    1.01    1.06
  -1   5  -5    0.64    0.87
  -1   5  -5    0.74    0.64
   1  -5   5    0.26    0.73
   1  -5   6    1.08    0.89
  -1   5  -6    0.43    0.50
  -1   5  -6    1.02    1.07
  -1   5  -6    0.93    0.59
  -1   5  -6    0.49    0.89
  -1   5  -6    0.56    0.47
  -1   5  -6    1.15    0.50
   1  -5   7  255.60   12.00
  -1   5  -7  288.21   12.56
  -1   5  -7  268.37   11.26
  -1   5  -7  261.36   12.30
  -1   5  -7  300.29   11.37
  -1   5  -7  247.51   11.42
  -1   5  -7  277.31   11.34
  -1   5  -8    0.99    0.51
   1  -5   8    0.62    0.92
  -1   5  -8    0.85    1.03
  -1   5  -8    1.00    0.54
  -1   5  -8    0.66    0.40
  -1   5  -9   52.56    2.44
  -1   5  -9   50.42    2.51
   1  -5   9   49.60    3.43
  -1   5  -9   52.58    2.61
  -1   5  -9   51.51    3.61
  -1   5 -10    0.72    0.58
   1  -5  10    1.00    1.13
  -1   5 -10    0.54    0.63
  -1   5 -10    0.88    0.48
  -1   5 -10    0.17    1.16
  -1   5 -11   -0.18    0.64
  -1   5 -11    0.58    0.50
  -1   5 -11    1.05    0.68
  -1   5 -11    1.67    1.29
  -1   5 -12   75.65    3.53
  -1   5 -12   77.74    5.06
  -1   5 -12   78.95    3.69
  -1   5 -13    0.66    0.69
  -1   5 -13    1.63    1.34
   1  -5  13   -0.26    0.72
  -1   5 -13    0.35    0.50
  -1   5 -14    6.03    0.69
  -1   5 -14    7.75    0.92
  -1   5 -14    5.11    1.46
   1  -5  14    6.71    1.02
   1  -5  14    6.82    0.96
  -1   5 -15    4.68    0.79
   1  -5  15    4.43    0.91
   1  -5  15    3.98    0.84
  -1   5 -16   25.73    1.51
   1  -5  16   20.51    1.46
   1  -5  16   24.20    1.60
  -1   5 -17   13.29    0.97
   1  -5  17    9.63    0.93
  -1   5 -17   11.76    1.00
   1  -5  17   11.27    1.02
   1  -5  18   12.44    0.94
   1  -5  18   12.80    1.01
  -1   5 -19    8.30    0.65
  -1   5 -19    8.81    0.63
   1  -4 -20    5.44    0.55
  -1   4  20    4.64    0.61
   1  -4 -20    4.71    0.55
  -1   4  19    9.24    0.95
   1  -4 -19   10.36    0.83
  -1   4  18    7.37    0.98
   1  -4 -18    8.60    0.83
  -1   4  17    0.84    0.80
  -1   4  17    0.38    0.57
   1  -4 -17    0.88    0.60
  -1   4  16   18.69    1.52
   1  -4 -16   18.20    1.30
  -1   4  16   16.95    2.86
  -1   4  16   15.57    1.26
   1  -4 -15   32.34    2.90
   1  -4 -15   32.08    2.91
  -1   4  15   29.48    2.03
   1  -4 -15   35.61    1.87
  -1   4  15   29.63    3.57
  -1   4  15   28.88    1.82
   1  -4 -14    1.45    1.16
  -1   4  14    1.97    0.86
   1  -4 -14    2.11    0.66
  -1   4  14    2.98    1.95
   1  -4 -14    3.48    1.33
  -1   4  14    1.16    0.65
   1  -4 -13   13.30    1.88
  -1   4  13   13.22    1.28
   1  -4 -13   13.94    1.07
   1  -4 -13   16.17    1.93
  -1   4  13   16.22    2.67
  -1   4  13   11.96    1.08
   1  -4 -12   15.70    1.81
  -1   4  12   12.65    1.20
   1  -4 -12   14.20    1.02
  -1   4  12   16.60    2.62
   1  -4 -12   15.55    1.80
  -1   4  12   12.37    1.06
   1  -4 -11   18.58    1.11
   1  -4 -11   15.80    0.98
  -1   4  11   17.09    1.27
  -1   4  11   15.96    1.11
   1  -4 -11   17.31    1.82
   1  -4 -11   17.99    1.85
   1  -4 -10   94.96    4.05
  -1   4  10   92.87    4.19
  -1   4  10   84.35    4.05
  -1   4  10   92.29    4.15
   1  -4 -10   95.66    4.97
   1  -4  -9   66.73    2.93
  -1   4   9   67.24    3.06
  -1   4   9   60.69    2.94
  -1   4   9   67.59    3.06
   1  -4  -9   65.87    3.71
   1  -4  -9   68.23    3.73
   1  -4  -8   90.73    4.53
   1  -4  -8   89.76    4.52
  -1   4   8   84.85    3.91
   1  -4  -8   86.63    3.81
  -1   4   8   89.67    3.95
  -1   4   8   94.76    4.01
  -1   4   7   24.55    1.38
  -1   4   7   25.31    1.48
   1  -4  -7   26.96    1.86
   1  -4  -7   27.60    1.90
  -1   4   7   23.94    1.44
  -1   4   6   14.95    1.08
  -1   4   6   15.01    1.09
   1  -4  -6   15.06    1.32
   1  -4  -6   15.70    1.34
  -1   4   6   15.21    1.07
  -1   4   5    3.49    0.60
  -1   4   5    3.84    0.63
   1  -4  -5    1.72    0.68
   1  -4  -5    3.65    0.76
  -1   4   5    3.31    0.57
  -1   4   5    3.86    0.57
  -1   4   4   12.26    0.99
  -1   4   4   14.10    1.04
   1  -4  -4   13.10    1.07
   1  -4  -4   14.92    1.10
  -1   4   4   12.92    0.97
  -1   4   4   14.63    1.05
  -1   4   3    3.15    0.54
  -1   4   3    3.07    0.57
   1  -4  -3    2.30    0.56
   1  -4  -3    2.13    0.56
  -1   4   3    2.19    0.51
  -1   4   3    2.85    0.60
  -1   4   2   15.96    1.07
  -1   4   2   16.95    1.15
  -1   4   2   16.61    1.15
  -1   4   1   78.67    3.43
  -1   4   1   76.17    3.08
  -1   4   0  125.05    5.46
  -1   4  -1  547.21   22.86
  -1   4  -1  553.81   22.72
  -1   4  -1  568.12   22.72
  -1   4  -1  548.64   22.72
  -1   4  -2   91.55    4.27
  -1   4  -2   89.54    4.07
  -1   4  -2   86.25    4.04
  -1   4  -2   90.17    4.10
  -1   4  -2   89.68    4.04
  -1   4  -2   89.65    4.18
  -1   4  -3  204.37    8.68
  -1   4  -3  189.77    8.34
  -1   4  -3  199.39    8.41
  -1   4  -3  196.09    8.38
  -1   4  -3  200.96    8.34
  -1   4  -3  190.18    8.61
  -1   4  -4   66.75    3.54
  -1   4  -4   68.75    3.57
  -1   4  -4   67.95    3.15
  -1   4  -4   71.54    3.21
  -1   4  -4   65.36    3.19
  -1   4  -4   63.17    3.15
  -1   4  -5    0.66    0.86
  -1   4  -5    1.61    0.60
  -1   4  -5    2.54    0.57
  -1   4  -5    0.93    0.98
  -1   4  -5    2.14    0.56
  -1   4  -6  121.12    5.39
  -1   4  -6  126.34    5.26
  -1   4  -6  117.67    5.36
  -1   4  -6  123.23    5.26
  -1   4  -7  128.12    5.57
  -1   4  -7  135.12    5.66
  -1   4  -8   24.21    1.38
  -1   4  -8   25.02    1.32
  -1   4  -8   24.79    1.42
  -1   4  -8   25.69    1.45
  -1   4  -9    2.89    0.57
  -1   4  -9    3.26    0.53
  -1   4  -9    3.28    0.64
  -1   4  -9    3.17    0.60
   1  -4  10    0.17    1.11
  -1   4 -10    0.39    0.46
  -1   4 -10    0.44    0.58
  -1   4 -10    0.54    0.54
  -1   4 -10    0.81    0.55
  -1   4 -10   -0.19    1.04
  -1   4 -11   23.74    1.45
   1  -4  11   21.67    2.44
  -1   4 -11   23.06    1.35
  -1   4 -11   22.15    1.45
  -1   4 -11   21.38    1.44
  -1   4 -12   19.83    1.36
   1  -4  12   15.72    2.28
  -1   4 -12   19.71    1.38
  -1   4 -12   19.15    1.24
  -1   4 -13  170.57    7.31
  -1   4 -13  179.21    7.45
  -1   4 -13  175.39    8.95
   1  -4  13  169.80    7.46
  -1   4 -14    3.57    0.66
  -1   4 -14    5.36    0.85
  -1   4 -14    1.99    1.22
   1  -4  14    5.39    0.96
   1  -4  14    4.75    0.98
  -1   4 -15    4.48    0.81
  -1   4 -15    3.33    0.60
   1  -4  15    4.68    0.85
   1  -4  15    3.96    0.97
  -1   4 -16    1.08    0.64
  -1   4 -16    0.43    0.40
   1  -4  16   -0.42    0.70
   1  -4  16    0.81    0.74
   1  -4  17    0.83    0.64
  -1   4 -17    0.46    0.54
   1  -4  17    0.24    0.71
  -1   4 -18   15.25    1.02
   1  -4  18   14.20    1.07
   1  -4  19   26.36    1.44
  -1   4 -20    5.28    0.43
  -1   3  20    1.37    0.53
   1  -3 -20    0.63    0.40
   1  -3 -20    1.35    0.41
  -1   3  19    2.64    0.70
   1  -3 -19    1.90    0.56
   1  -3 -19    3.14    0.56
  -1   3  18   60.53    2.98
  -1   3  18   50.39    2.72
   1  -3 -18   61.02    2.81
   1  -3 -18   56.64    2.77
   1  -3 -17   13.06    1.09
  -1   3  17   13.00    1.14
  -1   3  17   14.99    1.32
   1  -3 -16    5.03    0.79
  -1   3  16    4.33    0.85
  -1   3  16    5.11    0.99
   1  -3 -15    1.32    0.70
  -1   3  15    1.49    0.84
  -1   3  15    1.43    0.75
   1  -3 -14    1.47    1.23
  -1   3  14   -0.06    0.86
   1  -3 -14    0.36    0.62
   1  -3 -14    1.49    1.12
  -1   3  14    0.56    0.75
   1  -3 -14    0.29    0.46
   1  -3 -13   10.43    1.63
  -1   3  13    9.85    1.13
   1  -3 -13    9.50    0.77
   1  -3 -13    7.93    0.85
   1  -3 -13    6.99    1.54
  -1   3  13    9.53    0.98
   1  -3 -12    9.32    1.54
  -1   3  12   10.11    1.07
   1  -3 -12    9.02    0.74
   1  -3 -12   11.04    0.88
   1  -3 -12    7.60    1.43
  -1   3  12    7.83    0.89
   1  -3 -11   16.71    1.08
   1  -3 -11   17.78    1.01
  -1   3  11   15.34    1.22
   1  -3 -11   17.60    1.83
   1  -3 -11   17.56    1.85
  -1   3  11   15.39    1.14
   1  -3 -10   15.19    0.97
  -1   3  10   14.06    1.12
   1  -3 -10   14.38    0.89
   1  -3 -10   16.38    1.68
   1  -3 -10   15.95    1.65
  -1   3  10   15.12    1.02
   1  -3  -9    1.48    0.88
  -1   3   9    1.11    0.63
   1  -3  -9    0.98    0.43
   1  -3  -9    1.79    0.92
  -1   3   9    1.48    0.48
  -1   3   9    1.06    0.54
  -1   3   8   89.70    3.77
   1  -3  -8   83.18    4.26
   1  -3  -8   87.52    4.30
  -1   3   8   81.42    3.70
   1  -3  -8   79.63    3.58
   1  -3  -8   82.35    4.09
  -1   3   8   83.45    3.69
   1  -3  -7   54.52    2.88
   1  -3  -7   59.36    3.11
   1  -3  -7   57.28    3.08
   1  -3  -6    6.92    0.96
   1  -3  -6    9.47    0.84
   1  -3  -6    9.27    1.00
  -1   3   6    8.30    0.72
  -1   3   6    7.74    0.67
  -1   3   6    8.64    0.68
   1  -3  -5  121.00    5.28
   1  -3  -5  120.78    5.49
   1  -3  -5  127.18    5.52
  -1   3   5  119.80    5.31
  -1   3   5  126.45    5.28
  -1   3   5  125.23    5.30
  -1   3   5  121.98    5.32
   1  -3  -4   41.72    2.08
   1  -3  -4   40.55    2.07
  -1   3   4   40.38    1.95
  -1   3   4   39.03    1.97
  -1   3   4   40.67    1.98
  -1   3   4   38.02    1.98
   1  -3  -3   63.66    2.85
   1  -3  -3   61.79    2.83
  -1   3   3   57.94    2.78
  -1   3   3   59.64    2.83
  -1   3   3   61.16    2.85
  -1   3   3   62.40    2.81
   1  -3  -2  158.62    6.93
   1  -3  -2  162.19    6.93
  -1   3   2  170.47    7.02
  -1   3   2  161.57    7.02
  -1   3   2  171.11    6.99
  -1   3   2  169.20    6.97
  -1   3   1   69.69    3.01
  -1   3   1   73.21    3.15
  -1   3   0  160.78    6.77
  -1   3   0  160.41    6.74
  -1   3   0  157.53    6.63
  -1   3  -1  692.82   27.99
  -1   3  -1  694.36   27.98
  -1   3  -1  679.55   28.01
  -1   3  -2  584.53   23.44
  -1   3  -2  569.89   23.46
  -1   3  -2  575.38   23.42
  -1   3  -2  579.19   23.40
  -1   3  -2  562.34   23.55
  -1   3  -3 1234.06   49.06
  -1   3  -3 1217.00   49.09
  -1   3  -3 1200.44   48.78
  -1   3  -3 1218.92   48.83
  -1   3  -3 1192.01   48.79
  -1   3  -3 1200.57   48.84
  -1   3  -4    1.95    0.41
  -1   3  -4    1.59    0.47
  -1   3  -4    1.54    0.46
  -1   3  -4    2.43    0.45
  -1   3  -5  262.19   11.14
  -1   3  -5  277.58   11.13
  -1   3  -5  270.10   11.16
  -1   3  -5  264.84   11.12
  -1   3  -6    0.48    0.47
  -1   3  -7    0.17    0.49
  -1   3  -7    0.45    1.10
  -1   3  -7    0.62    0.49
  -1   3  -8    0.83    0.49
  -1   3  -8    1.83    1.20
  -1   3  -8    1.02    0.52
  -1   3  -8    1.44    0.53
  -1   3  -8    1.14    0.50
  -1   3  -9   70.27    3.26
  -1   3  -9   75.72    3.30
  -1   3  -9   71.98    3.19
  -1   3  -9   73.41    3.34
  -1   3  -9   66.19    4.31
  -1   3  -9   67.79    3.22
  -1   3 -10   46.98    2.26
  -1   3 -10   44.38    2.26
  -1   3 -10   43.86    2.16
  -1   3 -10   44.51    2.28
  -1   3 -10   45.55    3.37
  -1   3 -10   42.91    2.21
  -1   3 -11   33.63    1.88
  -1   3 -11   32.86    1.88
  -1   3 -11   34.42    1.81
  -1   3 -11   35.72    1.98
  -1   3 -11   34.08    3.08
  -1   3 -11   36.89    1.88
  -1   3 -12   12.83    1.04
   1  -3  12    9.97    1.97
  -1   3 -12   11.27    0.93
  -1   3 -12   11.69    1.05
  -1   3 -12   12.55    1.07
  -1   3 -13  179.57    7.56
   1  -3  13  163.76    9.34
  -1   3 -13  175.49    7.57
  -1   3 -13  170.97    7.46
  -1   3 -14    0.90    0.66
   1  -3  14    1.26    1.45
   1  -3  14    1.64    0.86
  -1   3 -14    1.44    0.60
  -1   3 -15   92.98    4.19
  -1   3 -15   96.10    4.32
   1  -3  15   95.96    4.41
  -1   3 -15   87.52    5.55
  -1   3 -16   65.48    3.16
   1  -3  16   63.36    3.25
  -1   3 -16   62.98    3.01
  -1   3 -17    0.31    0.61
   1  -3  17   -0.67    0.70
  -1   3 -17   -0.45    0.42
  -1   3 -18    3.91    0.65
   1  -3  18    3.24    0.69
  -1   3 -19   -0.03    0.40
   1  -3  19   -0.17    0.48
   1  -3  19    0.87    0.51
  -1   3 -19    0.39    0.45
  -1   3 -20    6.65    0.54
  -1   2  20   -0.03    0.48
   1  -2 -20    0.43    0.39
   1  -2 -20    0.24    0.39
  -1   2  19    0.28    0.65
  -1   2  19    0.07    0.49
   1  -2 -19   -0.46    0.50
   1  -2 -19    0.21    0.48
  -1   2  18    1.83    0.69
   1  -2 -18    2.86    0.65
   1  -2 -18    3.73    0.70
  -1   2  17   33.59    2.09
   1  -2 -17   38.97    2.09
   1  -2 -17   38.78    2.07
  -1   2  16    6.64    0.98
   1  -2 -16    7.37    0.91
  -1   2  16    4.08    2.05
   1  -2 -15   -0.08    0.48
  -1   2  15   -0.33    0.76
   1  -2 -15    1.44    0.73
   1  -2 -14   12.02    0.94
  -1   2  14   14.10    1.22
   1  -2 -14   10.33    1.79
  -1   2  14    9.13    2.41
   1  -2 -14   12.32    1.09
   1  -2 -13    0.46    0.48
  -1   2  13    0.94    0.70
   1  -2 -13    1.55    1.13
   1  -2 -13    0.35    1.18
  -1   2  13    1.08    1.74
   1  -2 -13   -0.13    0.59
   1  -2 -12    3.76    0.55
  -1   2  12    3.69    0.80
   1  -2 -12    5.51    1.42
   1  -2 -12    2.17    1.22
  -1   2  12    4.12    1.94
   1  -2 -12    2.66    0.63
   1  -2 -11    2.81    0.56
   1  -2 -11    2.64    0.46
  -1   2  11    2.40    0.62
   1  -2 -11    2.82    1.13
   1  -2 -11    3.26    1.18
  -1   2  11    1.09    0.70
   1  -2 -10  174.59    7.86
   1  -2 -10  171.72    7.82
   1  -2 -10  160.67    6.78
  -1   2  10  162.78    6.97
   1  -2 -10  160.66    6.83
  -1   2  10  158.88    6.90
   1  -2  -9  117.70    5.82
   1  -2  -9  128.70    5.89
  -1   2   9  112.31    5.08
   1  -2  -9  120.78    5.03
  -1   2   9  116.62    5.13
   1  -2  -8   -0.67    0.92
   1  -2  -8    0.25    0.88
   1  -2  -8    0.57    0.76
   1  -2  -8    0.76    0.41
  -1   2   8    0.73    0.59
   1  -2  -7  109.70    5.24
   1  -2  -7  111.77    5.33
   1  -2  -7  117.08    5.36
  -1   2   6    6.66    0.52
   1  -2  -6    7.34    0.83
   1  -2  -6    8.21    0.96
   1  -2  -6    8.46    0.98
  -1   2   5  118.84    5.01
  -1   2   5  115.44    5.02
  -1   2   5  118.94    5.05
   1  -2  -5  124.87    5.27
   1  -2  -5  122.18    5.35
   1  -2  -5  123.88    5.35
  -1   2   4 1248.35   49.91
  -1   2   4 1191.66   49.94
  -1   2   4 1239.84   49.93
  -1   2   4 1242.70   49.96
   1  -2  -4 1259.59   50.02
   1  -2  -4 1260.13   50.12
   1  -2  -4 1246.49   50.12
  -1   2   3   53.62    2.46
  -1   2   3   54.71    2.48
  -1   2   3   54.18    2.47
  -1   2   3   53.07    2.43
   1  -2  -3   57.79    2.56
   1  -2  -3   57.14    2.55
  -1   2   2  939.22   37.22
  -1   2   2  898.29   37.25
  -1   2   2  934.59   37.21
  -1   2   2  940.90   37.24
   1  -2  -2  911.44   37.20
   1  -2  -2  908.26   37.20
  -1   2   1   24.00    1.24
  -1   2   1   23.91    1.23
  -1   2   0  340.50   14.68
  -1   2   0  356.32   14.65
  -1   2   0  369.67   14.71
  -1   2   0  375.50   14.81
  -1   2   0  377.53   14.79
  -1   2   0  378.34   14.78
  -1   2  -1   86.58    3.78
  -1   2  -1   87.61    3.77
  -1   2  -1   87.72    3.80
  -1   2  -1   86.31    3.82
  -1   2  -1   94.23    3.88
  -1   2  -2    2.77    0.41
  -1   2  -2    2.97    0.45
  -1   2  -2    2.42    0.42
  -1   2  -2    2.34    0.46
  -1   2  -2    2.39    0.52
  -1   2  -2    2.91    0.59
  -1   2  -3  571.83   22.52
  -1   2  -3  550.96   22.55
  -1   2  -3  558.68   22.56
  -1   2  -3  540.43   22.53
  -1   2  -4   11.63    0.75
  -1   2  -4   12.37    0.72
  -1   2  -4   11.57    1.03
  -1   2  -4   10.52    1.01
  -1   2  -4   12.44    0.75
  -1   2  -4   11.24    0.75
  -1   2  -5   41.80    2.50
  -1   2  -5   46.94    2.56
  -1   2  -5   43.40    2.59
  -1   2  -5   47.08    2.06
  -1   2  -5   45.82    2.09
  -1   2  -6   39.80    2.51
  -1   2  -6   37.09    2.40
  -1   2  -6   41.58    2.44
  -1   2  -7   66.73    3.93
  -1   2  -7   71.67    3.81
  -1   2  -7   73.92    3.86
  -1   2  -8   41.47    2.00
  -1   2  -8   43.58    2.09
  -1   2  -8   46.79    2.91
  -1   2  -8   45.76    2.84
  -1   2  -8   41.52    2.91
  -1   2  -8   41.31    2.03
  -1   2  -8   41.33    2.04
  -1   2  -9  442.88   18.55
  -1   2  -9  458.31   18.63
  -1   2  -9  455.55   19.77
  -1   2  -9  470.82   19.59
  -1   2  -9  460.00   19.58
  -1   2  -9  450.19   18.57
  -1   2  -9  462.27   18.59
  -1   2 -10    8.96    0.84
  -1   2 -10    7.70    1.45
  -1   2 -10    7.42    0.73
  -1   2 -10    8.58    0.77
  -1   2 -10    8.93    0.78
  -1   2 -11    6.77    1.51
  -1   2 -11    6.06    0.74
  -1   2 -11    8.25    0.79
  -1   2 -11    6.68    0.80
  -1   2 -11    7.44    0.77
  -1   2 -12  219.31    9.46
  -1   2 -12  231.75    9.40
  -1   2 -12  201.59   10.79
  -1   2 -12  224.20    9.40
  -1   2 -12  216.67    9.40
   1  -2  13   65.30    5.06
  -1   2 -13   72.95    3.50
  -1   2 -13   73.03    3.51
  -1   2 -13   73.75    3.45
  -1   2 -13   78.14    3.53
   1  -2  14   43.99    4.13
   1  -2  14   51.71    2.78
  -1   2 -14   53.91    2.65
  -1   2 -14   49.98    2.53
  -1   2 -14   49.29    2.61
   1  -2  15    7.81    2.02
   1  -2  15    4.88    1.04
  -1   2 -15    7.17    0.83
  -1   2 -15    6.25    0.90
   1  -2  16   25.24    3.18
   1  -2  16   30.87    1.96
   1  -2  16   29.49    1.95
  -1   2 -16   31.34    1.73
  -1   2 -16   31.23    1.84
   1  -2  17    2.37    0.87
   1  -2  17    2.66    0.86
  -1   2 -17    2.56    0.57
  -1   2 -17    1.48    0.66
   1  -2  18    6.41    0.85
   1  -2  18    7.31    0.89
  -1   2 -18    6.85    0.75
   1  -2  19   10.00    0.90
   1  -2  19    9.09    0.89
  -1   2 -19    9.90    0.82
   1  -2  20    1.57    0.47
  -1   2 -20    1.14    0.40
  -1   2 -20    1.76    0.40
   1  -2  20    1.62    0.46
   1  -1 -20    2.64    0.43
   1  -1 -20    2.31    0.43
   1  -1 -20    3.33    0.48
   1  -1 -19    6.53    0.71
   1  -1 -19    6.43    0.72
  -1   1  19    7.35    0.80
   1  -1 -18   32.77    1.83
   1  -1 -18   34.40    1.85
  -1   1  18   31.28    1.89
   1  -1 -17   37.55    2.05
   1  -1 -17   35.68    2.04
  -1   1  17   37.28    2.14
  -1   1  16   14.54    2.65
   1  -1 -16   18.22    1.36
  -1   1  16   19.19    1.48
   1  -1 -16   18.82    1.36
  -1   1  15    3.45    0.85
  -1   1  15    3.99    1.82
   1  -1 -15    2.16    0.72
   1  -1 -14   65.67    3.12
  -1   1  14   68.76    3.35
  -1   1  14   66.32    5.34
   1  -1 -14   65.31    3.22
   1  -1 -13   52.44    2.56
  -1   1  13   55.37    2.78
   1  -1 -13   53.71    2.65
  -1   1  13   45.17    4.30
   1  -1 -12   43.81    3.22
   1  -1 -12   48.35    3.37
  -1   1  12   36.18    3.68
  -1   1  12   42.98    2.29
   1  -1 -12   43.56    2.21
   1  -1 -12   44.29    2.15
   1  -1 -11  120.88    6.10
   1  -1 -11  118.10    6.08
  -1   1  11  111.71    6.71
  -1   1  11  116.74    5.07
   1  -1 -11  112.97    5.00
   1  -1 -11  112.71    4.93
  -1   1  10   23.86    1.44
   1  -1 -10   23.61    1.29
   1  -1 -10   25.03    1.36
   1  -1 -10   26.64    2.21
   1  -1 -10   24.74    2.13
  -1   1   9   23.54    1.42
   1  -1  -9   24.10    2.04
   1  -1  -9   27.22    2.10
   1  -1  -9   24.13    1.31
   1  -1  -9   24.94    1.27
   1  -1  -8  116.84    5.03
   1  -1  -8  119.89    5.76
   1  -1  -8  122.82    5.79
   1  -1  -8  123.53    5.79
   1  -1  -7   70.66    3.65
   1  -1  -7   69.69    3.64
   1  -1  -7   69.22    3.64
   1  -1  -6   90.05    4.31
   1  -1  -6   88.08    4.30
   1  -1  -6   92.81    4.33
  -1   1   5  501.04   20.49
  -1   1   5  506.27   20.52
   1  -1  -5  522.18   20.96
   1  -1  -5  523.12   20.96
   1  -1  -5  530.00   20.96
  -1   1   4  731.00   29.74
  -1   1   4  723.08   29.77
   1  -1  -4  769.13   30.04
   1  -1  -4  756.32   30.05
   1  -1  -4  753.55   30.04
  -1   1   3 1507.05   61.66
  -1   1   3 1502.23   61.65
  -1   1   3 1532.41   61.69
   1  -1  -3 1602.34   61.82
   1  -1  -3 1574.60   61.84
   1  -1  -3 1560.02   61.83
  -1   1   2  107.25    4.46
  -1   1   2  104.69    4.44
  -1   1   2  108.05    4.43
  -1   1   2  107.57    4.42
   1  -1  -2  105.60    4.48
   1  -1  -2  105.32    4.48
  -1   1   1  334.90   13.52
   1  -1  -1  331.06   13.44
   1  -1  -1  332.88   13.44
  -1   1   0  305.48   12.90
  -1   1   0  316.29   12.87
  -1   1   0  330.42   12.88
  -1   1   0  314.54   12.89
  -1   1   0  317.31   12.87
  -1   1  -1  536.64   21.16
  -1   1  -1  524.40   21.17
  -1   1  -1  526.01   21.18
  -1   1  -1  501.25   21.21
  -1   1  -1  556.39   21.21
  -1   1  -1  515.33   21.14
  -1   1  -1  512.86   21.14
  -1   1  -2   50.31    2.24
  -1   1  -2   50.65    2.25
  -1   1  -2   51.88    2.21
  -1   1  -2   52.37    2.22
  -1   1  -2   52.25    2.32
  -1   1  -2   50.32    2.31
  -1   1  -3   30.74    1.36
  -1   1  -3   29.90    1.37
  -1   1  -3   28.75    1.39
  -1   1  -3   29.75    1.69
  -1   1  -3   31.37    1.61
  -1   1  -3   30.48    1.60
  -1   1  -4    4.23    0.70
  -1   1  -4    3.76    0.33
  -1   1  -4    3.58    0.34
  -1   1  -4    2.60    0.72
  -1   1  -4    3.53    0.68
  -1   1  -5   32.76    1.45
  -1   1  -5   32.82    1.45
  -1   1  -5   32.19    1.99
  -1   1  -6   30.78    2.06
  -1   1  -7   12.27    1.40
  -1   1  -8   58.76    2.64
  -1   1  -8   57.95    2.63
  -1   1  -8   59.09    2.68
  -1   1  -8   57.94    3.49
  -1   1  -9   98.35    5.22
  -1   1  -9   96.45    4.21
  -1   1  -9   93.33    4.19
  -1   1  -9   99.05    4.26
  -1   1  -9   98.51    4.22
  -1   1 -10  191.27    9.32
   1  -1  10  191.26    8.13
  -1   1 -10  192.95    8.20
  -1   1 -10  192.47    8.14
  -1   1 -10  191.19    8.12
  -1   1 -10  202.21    8.17
  -1   1 -11   16.07    1.14
  -1   1 -11   12.92    1.87
  -1   1 -11   15.90    1.08
  -1   1 -11   15.40    1.06
  -1   1 -11   15.43    1.04
  -1   1 -12   86.12    3.94
  -1   1 -12   89.63    4.05
  -1   1 -12   85.31    3.95
  -1   1 -12   86.59    3.95
  -1   1 -12   88.51    5.33
  -1   1 -13   20.02    1.33
  -1   1 -13   19.99    1.33
  -1   1 -13   18.64    1.26
   1  -1  14    7.20    1.12
  -1   1 -14    8.60    0.95
  -1   1 -14    7.21    0.86
   1  -1  14    7.10    1.05
   1  -1  14    5.32    1.90
   1  -1  15   34.85    2.13
  -1   1 -15   36.93    2.02
  -1   1 -15   34.57    1.92
   1  -1  15   32.06    2.06
  -1   1 -15   33.74    1.95
   1  -1  16    7.29    2.02
   1  -1  16    9.27    1.21
  -1   1 -16   10.29    1.03
  -1   1 -16    9.24    0.90
   1  -1  16   10.24    1.15
   1  -1  17   13.33    1.28
  -1   1 -17   15.06    1.17
  -1   1 -17   14.73    1.08
   1  -1  17   13.20    1.25
   1  -1  18    0.47    0.71
  -1   1 -18   -0.21    0.57
  -1   1 -18    0.55    0.48
   1  -1  18   -0.29    0.69
   1  -1  19    0.39    0.59
   1  -1  19   -0.51    0.59
  -1   1 -19   -0.10    0.48
   1  -1  20    8.23    0.76
  -1   1 -20    7.28    0.64
   1  -1  20    6.94    0.69
  -1   0  20   24.35    1.42
   1   0 -20   23.71    1.31
   1   0 -20   28.19    1.36
  -1   0  19   44.47    2.31
   1   0 -19   45.12    2.20
   1   0 -19   44.09    2.17
  -1   0  19   44.12    2.25
  -1   0  18   -0.85    0.71
   1   0 -18   -0.42    0.59
   1   0 -18   -0.12    0.53
  -1   0  18    0.10    0.66
  -1   0  17   14.37    1.37
   1   0 -17   16.76    1.24
   1   0 -17   15.61    1.20
  -1   0  17   14.83    1.28
  -1   0  16   47.49    2.67
   1   0 -16   45.53    2.48
   1   0 -16   49.73    2.50
  -1   0  16   46.74    2.58
  -1   0  15    8.76    2.33
  -1   0  15    8.66    1.20
   1   0 -15    8.34    1.00
   1   0 -15    9.88    1.02
  -1   0  15    8.60    1.15
  -1   0  14   15.91    2.62
   1   0 -14   19.86    1.41
  -1   0  14   20.81    1.53
   1   0 -14   19.41    1.28
  -1   0  14   19.55    1.56
  -1   0  13   91.19    6.27
   1   0 -13   96.22    4.33
  -1   0  13   99.52    4.46
   1   0 -13   92.44    4.26
  -1   0  13   93.00    4.47
  -1   0  12   24.56    3.04
  -1   0  12   26.31    1.75
   1   0 -12   27.60    1.62
  -1   0  12   29.11    1.73
   1   0 -12   29.82    1.58
   1   0 -11   41.70    3.04
   1   0 -11   43.09    3.05
  -1   0  11   43.16    3.57
   1   0 -11   40.14    1.99
  -1   0  11   42.26    2.20
   1   0 -11   39.36    2.03
  -1   0  11   37.88    2.11
   1   0 -10   16.20    1.75
   1   0 -10   14.78    1.77
   1   0 -10   14.31    0.99
  -1   0  10   13.75    1.06
   1   0 -10   15.61    0.96
  -1   0  10   15.01    1.12
   1   0  -9  389.07   15.90
  -1   0   9  393.33   16.00
   1   0  -9  378.50   15.87
   1   0  -9  409.51   16.90
   1   0  -9  402.09   16.85
   1   0  -8   61.68    2.78
  -1   0   8   62.12    2.86
   1   0  -8   62.54    3.57
   1   0  -8   61.18    3.54
   1   0  -8   64.94    3.56
   1   0  -7  211.86    9.34
   1   0  -7  203.17    9.24
   1   0  -7  210.83    9.26
   1   0  -6  532.59   22.44
   1   0  -6  545.47   22.39
   1   0  -6  540.35   22.38
   1   0  -5  216.29    9.37
   1   0  -5  224.23    9.33
   1   0  -5  211.55    9.30
   1   0  -4   24.13    1.45
   1   0  -4   21.10    1.38
   1   0  -4   24.30    1.43
  -1   0   4   22.71    0.99
  -1   0   4   21.86    0.99
   1   0  -3  323.16   13.08
   1   0  -3  322.37   13.04
   1   0  -3  321.70   13.04
  -1   0   3  310.56   12.78
  -1   0   2    0.54    0.56
   1   0  -2    0.95    0.39
   1   0  -2    0.30    0.38
  -1   0   2    0.63    0.24
   1   0  -1  500.16   20.35
  -1   0   1  505.27   20.43
  -1   0   0  154.28    6.41
  -1   0  -1  109.67    4.62
  -1   0  -2    2.09    0.25
  -1   0  -2    3.18    0.46
  -1   0  -2    2.85    0.43
  -1   0  -3  321.35   13.13
  -1   0  -3  336.70   13.44
  -1   0  -4   17.15    0.81
  -1   0  -4   16.98    0.80
  -1   0  -5   90.81    3.90
  -1   0  -5   99.76    4.51
  -1   0  -5   96.45    3.91
  -1   0  -5   99.56    3.91
  -1   0  -6  153.21    6.94
  -1   0  -7   68.34    3.66
  -1   0  -8   18.52    1.78
  -1   0  -9   60.25    2.70
  -1   0  -9   56.45    3.56
   1   0   9   57.87    2.72
  -1   0  -9   60.83    2.75
  -1   0 -10    4.73    0.57
  -1   0 -10    5.14    1.21
  -1   0 -10    4.74    0.59
   1   0  10    5.68    0.63
  -1   0 -10    5.77    0.67
  -1   0 -11   33.90    2.76
  -1   0 -11   33.49    1.76
   1   0  11   32.09    1.80
  -1   0 -11   36.67    1.87
  -1   0 -11   36.03    1.79
  -1   0 -12   62.38    4.15
  -1   0 -12   59.95    2.89
  -1   0 -12   62.89    3.00
  -1   0 -12   62.95    2.93
  -1   0 -13   42.91    3.66
  -1   0 -13   50.62    2.51
  -1   0 -13   51.05    2.64
   1   0  13   53.23    2.74
  -1   0 -13   53.18    2.57
   1   0  14   14.67    1.36
  -1   0 -14   14.64    1.14
   1   0  14   15.59    1.28
   1   0  15   14.09    1.34
   1   0  15   13.84    1.24
  -1   0 -15   12.20    1.10
   1   0  15   14.33    2.46
   1   0  16    3.30    0.93
  -1   0 -16    2.38    0.67
   1   0  16    2.19    0.89
  -1   0 -16    3.64    0.73
   1   0  16    2.62    1.68
  -1   0 -17   22.38    1.46
   1   0  17   24.38    1.74
   1   0  17   27.77    1.74
  -1   0 -18    1.01    0.52
   1   0  18    0.27    0.77
   1   0  18    2.21    0.72
  -1   0 -19    0.77    0.42
   1   0  19    1.10    0.70
   1   0  19    1.19    0.61
   1   0  20    0.46    0.50
   1   0  20    0.52    0.47
  -1   0 -20    0.65    0.43
  -1  -1  20    4.15    0.58
   1   1 -20    6.26    0.55
  -1  -1  19    2.37    0.62
  -1  -1  19    3.24    0.66
   1   1 -19    3.12    0.56
   1   1 -19    1.77    0.49
   1   1 -19    3.14    0.55
  -1  -1  18    1.90    0.77
  -1  -1  18    1.66    0.73
   1   1 -18    1.16    0.53
   1   1 -18    1.77    0.59
  -1  -1  17   25.44    1.76
  -1  -1  17   26.47    1.74
   1   1 -17   26.93    1.59
   1   1 -17   24.87    1.60
  -1  -1  16    4.36    1.91
  -1  -1  16    2.71    0.91
  -1  -1  16    2.17    0.87
   1   1 -16    3.34    0.73
   1   1 -16    3.08    0.78
  -1  -1  15    0.29    1.71
  -1  -1  15    3.81    1.01
  -1  -1  15    4.53    0.97
   1   1 -15    2.59    0.78
   1   1 -15    1.90    0.77
  -1  -1  14   -0.29    1.77
  -1  -1  14    1.57    0.86
  -1  -1  14    1.62    0.84
   1   1 -14    0.54    0.69
   1   1 -14    0.45    0.72
  -1  -1  13   -1.06    1.81
  -1  -1  13    1.24    0.82
  -1  -1  13    0.54    0.79
   1   1 -13   -0.05    0.63
   1   1 -13    0.28    0.64
  -1  -1  12    5.30    1.99
   1   1 -12    4.36    0.73
  -1  -1  12    2.64    0.78
   1   1 -12    3.73    0.63
  -1  -1  11   -0.64    1.42
   1   1 -11    0.04    0.52
  -1  -1  11   -0.58    0.64
   1   1 -11    0.67    0.46
  -1  -1  10    2.05    1.46
   1   1 -10    1.66    0.54
  -1  -1  10    1.88    0.64
   1   1 -10    1.28    0.48
  -1  -1   9    8.87    1.77
   1   1  -9   11.24    0.83
   1   1  -9    9.92    0.77
  -1  -1   9    9.32    0.88
   1   1  -8  447.98   18.48
   1   1  -8  443.12   18.45
   1   1  -8  431.55   17.56
   1   1  -8  423.79   17.54
   1   1  -7  144.73    7.11
   1   1  -7  154.47    7.07
   1   1  -7  156.19    7.11
   1   1  -6  109.89    5.47
   1   1  -6  117.11    5.45
   1   1  -6  117.97    5.44
  -1  -1   5  251.03   10.82
   1   1  -5  272.04   10.84
   1   1  -5  272.98   10.83
   1   1  -5  293.19   11.57
   1   1  -5  291.19   11.46
   1   1  -5  280.28   11.45
   1   1  -4  201.80    9.01
   1   1  -4  212.92    8.96
   1   1  -4  212.21    8.96
  -1  -1   3 2759.68  111.25
  -1  -1   2   77.96    3.58
  -1  -1   1   56.78    2.61
  -1  -1   0  102.84    4.39
  -1  -1  -1   27.44    1.36
  -1  -1  -2   73.10    3.26
  -1  -1  -3  531.32   21.68
  -1  -1  -4  566.24   23.19
  -1  -1  -5    1.84    0.60
   1   1   5    1.39    0.25
   1   1   6   45.73    1.86
   1   1   6   44.36    1.86
  -1  -1  -6   44.38    1.85
  -1  -1  -6   42.47    1.85
  -1  -1  -7  177.92    7.91
  -1  -1  -7  171.55    7.81
  -1  -1  -7  175.74    7.82
  -1  -1  -8  141.07    6.66
  -1  -1  -8  141.57    6.59
  -1  -1  -8  138.39    6.55
  -1  -1  -9    7.80    1.34
  -1  -1  -9    8.88    1.30
  -1  -1  -9    6.64    0.65
  -1  -1  -9    8.54    1.31
  -1  -1  -9    6.88    0.67
   1   1   9    7.53    0.72
  -1  -1 -10   47.81    3.16
  -1  -1 -10   53.89    3.22
  -1  -1 -10   54.07    3.31
  -1  -1 -10   50.42    2.31
  -1  -1 -10   47.83    2.37
   1   1  10   51.98    2.42
  -1  -1 -10   48.32    2.33
  -1  -1 -11   18.01    1.10
  -1  -1 -11   18.41    1.92
  -1  -1 -11   17.84    1.91
  -1  -1 -11   21.46    2.03
   1   1  11   16.47    1.16
  -1  -1 -11   16.88    1.14
  -1  -1 -12   14.58    1.04
  -1  -1 -12   16.53    1.91
  -1  -1 -12   18.86    2.01
  -1  -1 -12   18.03    1.97
  -1  -1 -12   15.62    1.09
   1   1  12   14.16    1.12
  -1  -1 -13   32.90    1.83
  -1  -1 -13   35.14    2.94
  -1  -1 -13   35.71    2.93
  -1  -1 -13   36.57    2.98
  -1  -1 -13   34.20    1.91
  -1  -1 -14    1.87    1.14
  -1  -1 -14    2.47    1.25
   1   1  14    1.78    0.73
  -1  -1 -14   -0.09    0.55
  -1  -1 -15   10.51    0.96
   1   1  15    9.34    2.19
   1   1  15    9.34    1.07
   1   1  16    3.29    1.99
  -1  -1 -16    4.61    0.75
   1   1  16    4.10    0.91
  -1  -1 -17   88.98    4.17
   1   1  17   94.32    4.32
  -1  -1 -17   91.94    4.19
   1   1  18    1.22    0.67
  -1  -1 -18    1.07    0.56
   1   1  19    4.46    0.72
  -1  -1 -19    5.78    0.64
  -1  -1 -20    2.76    0.42
  -1  -2  19    1.04    0.53
   1   2 -19    0.09    0.45
  -1  -2  19    0.47    0.51
   1   2 -19    1.01    0.45
   1   2 -19    0.53    0.36
  -1  -2  18    3.30    0.73
   1   2 -18    4.42    0.68
  -1  -2  18    2.69    0.71
   1   2 -18    2.71    0.56
  -1  -2  17   27.99    1.79
   1   2 -17   29.95    1.71
  -1  -2  17   27.32    1.79
   1   2 -17   28.96    1.64
   1   2 -16   30.60    1.81
   1   2 -16   32.43    1.88
  -1  -2  16   31.00    1.99
  -1  -2  15   17.60    1.44
   1   2 -15   16.13    1.26
   1   2 -15   17.01    1.33
  -1  -2  14   40.43    2.37
  -1  -2  14   36.91    3.79
   1   2 -14   42.39    2.23
   1   2 -14   39.67    2.25
  -1  -2  13    1.06    0.76
  -1  -2  13    2.11    1.71
   1   2 -13    0.23    0.61
   1   2 -13    0.05    0.67
  -1  -2  12    3.66    0.82
  -1  -2  12    4.35    1.75
   1   2 -12    4.74    0.78
   1   2 -12    5.31    0.79
   1   2 -11    1.46    0.56
   1   2 -11    1.61    0.54
   1   2 -11    1.25    0.59
  -1  -2  11    0.65    1.36
  -1  -2  11    1.81    0.67
   1   2 -10    1.10    0.50
   1   2 -10    0.82    0.53
  -1  -2  10    1.71    1.35
  -1  -2  10    1.35    0.58
   1   2  -9   54.06    2.61
   1   2  -9   58.60    2.65
  -1  -2   9   53.71    3.87
  -1  -2   9   57.15    2.69
   1   2  -8  531.90   22.01
   1   2  -8  533.41   22.00
   1   2  -8  563.56   22.05
  -1  -2   8  523.48   23.25
  -1  -2   7    2.03    1.34
   1   2  -7    2.98    0.53
   1   2  -6    6.76    0.47
   1   2  -6    7.34    0.47
  -1  -2   6    8.00    1.47
   1   2  -5  265.28   10.76
   1   2  -5  260.48   10.77
  -1  -2   5  263.10   11.48
   1   2  -4  151.61    6.38
  -1  -2   4  156.24    6.90
   1   2  -3  347.29   14.21
  -1  -2   3  349.44   14.58
  -1  -2   2  107.11    4.77
  -1  -2   1   61.72    2.87
   1   2   0  127.64    5.36
  -1  -2  -1    0.64    0.39
  -1  -2  -2  303.47   12.51
  -1  -2  -3    4.27    0.65
  -1  -2  -3    3.88    0.66
   1   2   4  923.07   38.77
  -1  -2  -4  995.71   38.98
  -1  -2  -4  983.44   38.98
  -1  -2  -4  967.99   38.97
   1   2   5   83.70    3.71
  -1  -2  -5   88.30    4.01
  -1  -2  -5   86.66    4.01
  -1  -2  -5   87.92    4.02
  -1  -2  -6    2.66    0.73
   1   2   6    2.94    0.36
   1   2   6    2.83    0.38
  -1  -2  -6    3.46    0.74
  -1  -2  -6    2.42    0.76
   1   2   7   17.60    0.91
   1   2   7   18.46    0.91
  -1  -2  -7   18.71    1.51
  -1  -2  -7   20.22    1.58
  -1  -2  -7   21.06    1.62
  -1  -2  -8  376.66   15.76
  -1  -2  -8  382.04   15.77
  -1  -2  -8  362.24   15.03
  -1  -2  -8  378.27   15.78
  -1  -2  -9   84.41    4.37
  -1  -2  -9   82.14    4.35
  -1  -2  -9   88.08    4.40
   1   2   9   85.23    3.66
  -1  -2  -9   75.77    3.53
  -1  -2  -9   81.51    3.54
  -1  -2 -10    0.45    0.94
  -1  -2 -10   -0.11    1.03
  -1  -2 -10    0.85    0.42
   1   2  10    0.56    0.53
  -1  -2 -10    0.82    0.82
   1   2  10    0.71    0.39
  -1  -2 -10    0.57    0.41
  -1  -2 -10    0.58    0.45
  -1  -2 -11   79.27    3.44
  -1  -2 -11   75.71    4.39
  -1  -2 -11   86.43    4.54
  -1  -2 -11   74.84    4.40
  -1  -2 -11   76.73    3.47
   1   2  11   85.29    3.60
   1   2  11   67.19    3.38
  -1  -2 -11   76.31    3.44
  -1  -2 -12   43.02    3.37
  -1  -2 -12   55.12    3.62
  -1  -2 -12   52.22    3.55
  -1  -2 -12   54.30    2.59
   1   2  12   54.17    2.69
  -1  -2 -12   55.56    2.57
   1   2  12   51.41    2.69
  -1  -2 -12   52.70    2.54
   1   2  13   15.23    1.19
  -1  -2 -13   17.03    2.07
  -1  -2 -13   15.15    1.91
  -1  -2 -13   14.58    1.09
  -1  -2 -13   12.60    1.77
  -1  -2 -13   16.15    1.09
   1   2  13   13.40    1.24
  -1  -2 -13   14.82    1.11
  -1  -2 -14    0.73    1.18
   1   2  14    2.25    0.73
  -1  -2 -14    1.93    0.61
   1   2  14    3.18    0.87
  -1  -2 -14    1.82    0.70
  -1  -2 -14    1.49    1.15
  -1  -2 -15    5.12    1.55
   1   2  15    4.92    0.99
  -1  -2 -15    5.66    0.76
   1   2  15    7.16    0.95
  -1  -2 -15    5.10    0.84
  -1  -2 -15    6.60    1.63
   1   2  16    6.43    1.10
   1   2  16    8.28    1.01
  -1  -2 -16    7.24    0.85
  -1  -2 -16    7.37    0.93
   1   2  16    8.51    2.21
   1   2  17   40.12    2.25
  -1  -2 -17   34.53    1.93
   1   2  17   35.41    2.07
  -1  -2 -17   36.74    2.04
   1   2  18   -0.39    0.76
   1   2  18    1.33    0.65
  -1  -2 -18    0.66    0.56
  -1  -2 -18    1.14    0.64
   1   2  19    9.47    1.01
   1   2  19    9.65    0.85
  -1  -2 -19   11.00    0.91
  -1  -2 -19   10.24    0.85
  -1  -2 -20    5.12    0.61
  -1  -2 -20    5.36    0.57
   1   3 -19    4.74    0.57
  -1  -3  19    3.34    0.55
   1   3 -18    0.15    0.40
   1   3 -18    0.27    0.50
  -1  -3  18    0.61    0.55
   1   3 -17    3.24    0.60
  -1  -3  17    3.88    0.79
   1   3 -16    6.86    0.81
  -1  -3  16    5.84    0.89
  -1  -3  15   10.27    1.18
   1   3 -15    9.88    0.97
  -1  -3  15   10.20    1.12
  -1  -3  14    0.35    0.86
  -1  -3  14    0.27    1.41
   1   3 -14    0.34    0.67
  -1  -3  14    0.17    0.73
  -1  -3  13    5.64    1.05
  -1  -3  13    5.71    1.89
   1   3 -13    4.96    0.83
  -1  -3  13    4.97    0.92
  -1  -3  12    0.57    0.83
  -1  -3  12   -0.96    1.44
   1   3 -12    0.85    0.65
  -1  -3  12    0.51    0.70
  -1  -3  11   99.78    4.68
  -1  -3  11  104.90    4.68
   1   3 -11  104.97    4.62
  -1  -3  11   99.18    6.23
  -1  -3  10   40.09    2.13
   1   3 -10   41.29    2.10
  -1  -3  10   43.31    3.46
  -1  -3   9   75.45    3.40
   1   3  -9   73.46    3.36
  -1  -3   9   70.38    4.61
   1   3  -8   64.76    2.95
  -1  -3   8   63.68    4.12
   1   3  -7   26.42    1.38
   1   3  -7   26.87    1.42
   1   3  -7   24.71    1.35
   1   3  -7   24.50    1.23
  -1  -3   7   24.15    2.29
   1   3  -6    1.84    0.40
   1   3  -6    1.55    0.42
  -1  -3   5  209.36    9.34
   1   3  -5  212.09    8.74
   1   3  -5  205.89    8.70
  -1  -3   4    4.32    0.92
   1   3  -4    4.36    0.54
   1   3  -4    3.79    0.51
   1   3  -3  467.46   18.89
  -1  -3   3  452.09   19.13
   1   3  -2  642.10   27.79
  -1  -3   2  685.12   27.73
   1   3  -2  700.39   27.63
   1   3  -1  406.89   17.72
   1   3  -1  450.32   17.70
  -1  -3   1  431.53   17.64
   1   3  -1  430.29   17.64
   1   3   0 4446.47  178.48
   1   3   0 4434.70  178.56
   1   3   1    5.85    0.65
  -1  -3  -1    5.74    0.61
   1   3   2  259.11   10.94
  -1  -3  -2  265.87   10.89
   1   3   3  301.91   12.63
  -1  -3  -3  312.90   12.69
  -1  -3  -3  300.27   12.71
  -1  -3  -3  304.79   12.72
   1   3   4  241.00   10.62
  -1  -3  -4  263.78   10.70
  -1  -3  -4  256.44   10.78
  -1  -3  -4  264.80   10.80
   1   3   5  173.35    7.74
  -1  -3  -5  187.04    7.89
  -1  -3  -5  189.54    7.99
  -1  -3  -5  189.76    7.99
   1   3   6   44.29    2.15
   1   3   6   43.68    2.16
  -1  -3  -6   44.48    2.40
  -1  -3  -6   47.40    2.54
  -1  -3  -6   45.51    2.53
  -1  -3  -7    1.69    0.89
  -1  -3  -7    1.24    0.89
  -1  -3  -7    0.74    0.72
   1   3   7    0.52    0.40
   1   3   7    0.97    0.36
  -1  -3  -8   -0.26    0.90
  -1  -3  -8   -0.34    0.98
   1   3   8    0.89    0.53
   1   3   8    0.21    0.34
  -1  -3  -8    1.92    0.78
  -1  -3  -9   76.64    3.44
  -1  -3  -9   82.98    4.30
  -1  -3  -9   85.64    4.32
  -1  -3  -9   76.89    3.45
   1   3   9   83.07    3.61
   1   3   9   77.18    3.49
  -1  -3  -9   82.05    4.17
  -1  -3 -10  143.71    6.17
  -1  -3 -10  144.22    7.10
  -1  -3 -10  148.27    7.13
  -1  -3 -10  144.30    6.19
   1   3  10  157.06    6.36
  -1  -3 -10  145.71    6.19
   1   3  10  142.77    6.22
  -1  -3 -10  150.05    7.07
  -1  -3 -11  115.47    5.00
   1   3  11  117.75    5.15
  -1  -3 -11  114.22    5.03
   1   3  11  127.20    5.21
  -1  -3 -11  112.78    5.02
  -1  -3 -11  119.61    6.08
  -1  -3 -11  123.21    6.12
   1   3  11  110.26    5.04
  -1  -3 -11  114.74    5.96
   1   3  12    2.25    0.67
  -1  -3 -12    1.98    0.57
  -1  -3 -12    2.29    0.93
  -1  -3 -12    1.18    1.08
   1   3  12    2.39    0.68
  -1  -3 -12    1.46    0.49
  -1  -3 -12    2.53    1.12
   1   3  12    1.59    0.49
  -1  -3 -12    1.97    0.52
   1   3  12    1.72    0.61
  -1  -3 -13   44.15    2.15
   1   3  13   40.28    2.29
  -1  -3 -13   45.20    3.31
  -1  -3 -13   43.11    3.23
  -1  -3 -13   44.21    2.20
  -1  -3 -13   41.49    2.15
  -1  -3 -13   34.42    2.96
   1   3  13   40.62    2.20
  -1  -3 -14    9.98    1.79
  -1  -3 -14   11.74    0.96
   1   3  14   12.32    1.20
  -1  -3 -14   10.46    1.02
  -1  -3 -14   10.48    1.81
   1   3  14    8.82    0.98
  -1  -3 -15    7.18    1.67
  -1  -3 -15    7.92    0.85
   1   3  15    7.16    1.08
  -1  -3 -15    9.20    0.97
  -1  -3 -15    7.09    1.65
   1   3  15    7.75    0.95
  -1  -3 -16    1.60    1.27
  -1  -3 -16    1.02    1.33
   1   3  16    0.62    0.80
  -1  -3 -16    1.58    0.69
   1   3  16    1.03    0.70
  -1  -3 -16    1.07    0.55
   1   3  17   43.71    2.50
  -1  -3 -17   46.28    2.34
  -1  -3 -17   41.56    2.20
   1   3  17   43.17    2.32
   1   3  18    2.15    0.78
  -1  -3 -18    2.03    0.66
   1   3  18    2.05    0.58
  -1  -3 -18    2.42    0.54
   1   3  19   23.06    1.51
  -1  -3 -19   22.01    1.33
  -1  -3 -19   22.76    1.36
   1   3  20    0.87    0.52
  -1  -3 -20    0.03    0.39
  -1  -3 -20   -0.22    0.38
   1   4 -20    0.83    0.23
  -1  -4  19    4.85    0.63
   1   4 -19    6.75    0.59
  -1  -4  18   18.27    1.22
   1   4 -18   20.65    1.18
  -1  -4  17    8.89    0.97
   1   4 -17    6.91    0.85
   1   4 -17    6.68    0.69
  -1  -4  17    6.16    0.83
  -1  -4  16   46.48    2.51
   1   4 -16   45.95    2.31
  -1  -4  16   43.89    2.41
  -1  -4  15   31.17    1.92
   1   4 -15   29.50    1.73
  -1  -4  15   28.62    1.84
  -1  -4  14    1.02    1.30
  -1  -4  14   -0.29    0.89
   1   4 -14    1.10    0.64
  -1  -4  14    0.17    0.74
  -1  -4  13    1.25    1.46
  -1  -4  13    0.51    0.88
   1   4 -13    1.20    0.65
  -1  -4  13    1.13    0.77
  -1  -4  12  183.24    7.95
  -1  -4  12  188.41    8.02
   1   4 -12  186.89    7.91
  -1  -4  11   17.64    1.28
   1   4 -11   16.20    1.10
  -1  -4  11   17.48    1.35
   1   4 -11   17.97    1.25
  -1  -4  10   61.89    4.58
  -1  -4  10   74.38    3.39
   1   4 -10   70.17    3.25
   1   4 -10   76.29    3.37
  -1  -4  10   69.51    3.40
  -1  -4   9    4.79    1.46
   1   4  -9    3.97    0.63
  -1  -4   9    3.10    0.59
   1   4  -8   12.11    0.75
  -1  -4   8   14.11    1.82
   1   4  -8   14.47    0.96
   1   4  -7    0.40    0.33
   1   4  -7    0.51    0.47
  -1  -4   7    0.38    1.14
   1   4  -6    2.51    0.57
   1   4  -6    3.04    0.53
  -1  -4   6    2.35    1.15
   1   4  -5  195.51    8.51
   1   4  -5  209.53    8.58
  -1  -4   5  198.25    9.06
   1   4  -4   23.59    1.40
   1   4  -4   22.56    1.39
  -1  -4   4   22.45    1.72
   1   4  -3    4.31    0.62
  -1  -4   3    4.59    0.88
   1   4  -2   96.39    4.23
   1   4  -2   85.04    4.32
  -1  -4   2   90.78    4.22
   1   4  -2   96.97    4.39
   1   4  -1    2.02    0.59
   1   4  -1    1.96    0.64
  -1  -4   1    2.22    0.61
   1   4  -1    2.75    0.66
   1   4   0  821.69   32.75
   1   4   0  785.03   32.76
   1   4   1    8.32    0.87
  -1  -4  -1    8.30    0.71
   1   4   1    8.28    0.86
   1   4   2  162.68    6.98
  -1  -4  -2  159.24    6.80
   1   4   3  152.49    6.65
   1   4   4  122.19    5.57
  -1  -4  -4  130.96    5.72
  -1  -4  -4  126.66    5.70
   1   4   5   35.92    1.90
   1   4   5   34.62    1.91
  -1  -4  -5   33.38    1.90
  -1  -4  -5   36.22    2.10
  -1  -4  -5   34.45    2.08
   1   4   6   19.12    1.28
   1   4   6   19.63    1.27
  -1  -4  -6   19.20    1.35
  -1  -4  -6   21.11    1.59
  -1  -4  -6   19.80    1.58
   1   4   7  183.82    7.96
   1   4   7  193.61    7.96
  -1  -4  -7  187.85    8.20
  -1  -4  -7  183.94    8.37
  -1  -4  -7  180.36    8.36
   1   4   8  105.05    4.49
  -1  -4  -8   99.95    5.13
  -1  -4  -8  102.76    5.15
  -1  -4  -8  103.23    4.96
   1   4   8  111.27    4.56
   1   4   8  100.13    4.56
   1   4   8  107.00    4.57
  -1  -4  -8   98.13    4.38
  -1  -4  -9   90.32    4.14
   1   4   9   93.23    4.24
   1   4   9  105.92    4.34
  -1  -4  -9   95.05    5.01
  -1  -4  -9  101.39    5.06
   1   4   9   98.27    4.25
  -1  -4  -9   98.67    4.82
   1   4  10    7.72    0.81
  -1  -4 -10    8.06    0.69
  -1  -4 -10    9.52    0.75
  -1  -4 -10    8.57    1.14
   1   4  10    9.94    0.92
  -1  -4 -10   11.09    1.47
   1   4  10    8.53    0.76
   1   4  10    7.74    0.70
  -1  -4 -10    9.97    1.39
   1   4  11   -0.12    0.61
  -1  -4 -11    0.06    0.48
  -1  -4 -11    0.47    0.65
  -1  -4 -11   -1.46    1.01
   1   4  11    0.34    0.62
  -1  -4 -11   -0.40    0.88
  -1  -4 -11    0.12    0.40
   1   4  11    0.44    0.48
   1   4  11    0.04    0.47
  -1  -4 -12   36.08    1.78
   1   4  12   33.78    1.94
  -1  -4 -12   32.94    2.74
  -1  -4 -12   38.87    2.88
  -1  -4 -12   34.32    1.82
   1   4  12   38.23    2.03
  -1  -4 -12   29.18    2.48
   1   4  12   30.09    1.77
   1   4  12   34.22    1.86
  -1  -4 -13   38.64    3.24
  -1  -4 -13   45.10    3.35
  -1  -4 -13   49.62    2.33
   1   4  13   46.97    2.52
  -1  -4 -13   43.82    2.23
   1   4  13   48.26    2.46
   1   4  13   41.10    2.26
  -1  -4 -14   15.39    2.07
  -1  -4 -14   17.28    1.14
   1   4  14   16.06    1.36
  -1  -4 -14   18.05    1.24
  -1  -4 -14   14.26    2.02
   1   4  14   15.33    1.20
  -1  -4 -15   63.13    3.13
  -1  -4 -15   65.53    3.06
   1   4  15   67.93    3.33
  -1  -4 -15   59.78    4.35
  -1  -4 -15   64.20    4.41
   1   4  15   62.89    3.12
  -1  -4 -16    6.70    1.62
  -1  -4 -16   10.34    0.99
  -1  -4 -16    8.19    0.82
   1   4  16    9.70    1.10
  -1  -4 -16    9.00    1.69
   1   4  16    6.46    2.09
   1   4  16    7.21    0.86
  -1  -4 -17    8.28    0.80
   1   4  17    9.09    1.10
  -1  -4 -17    7.90    0.93
   1   4  18   16.60    1.31
  -1  -4 -18   15.54    1.03
  -1  -4 -18   16.57    1.19
  -1  -4 -19   23.39    1.43
   1   4  19   24.74    1.55
  -1  -4 -19   27.45    1.49
  -1  -4 -20    1.52    0.44
   1   4  20    0.74    0.51
  -1  -4 -20    0.99    0.43
   1   5 -18   12.05    0.87
  -1  -5  18   10.72    0.89
  -1  -5  17   10.46    0.92
   1   5 -17   13.88    1.01
  -1  -5  17   12.28    1.02
   1   5 -17   11.89    0.95
  -1  -5  16    1.22    0.63
   1   5 -16    2.45    0.53
   1   5 -16    2.65    0.70
  -1  -5  16    2.41    0.77
   1   5 -16    2.49    0.68
  -1  -5  15   12.41    1.13
   1   5 -15   14.96    1.20
   1   5 -15   13.60    1.04
   1   5 -15   14.69    1.26
  -1  -5  15   13.26    1.29
   1   5 -14   15.90    2.15
  -1  -5  14   12.10    1.12
   1   5 -14   12.83    1.20
   1   5 -14   12.37    1.05
  -1  -5  14   13.39    1.24
   1   5 -13    1.46    1.33
  -1  -5  13    0.21    0.70
   1   5 -13   -0.22    0.76
   1   5 -13    0.71    0.63
  -1  -5  13    0.29    0.81
   1   5 -12    1.21    1.20
   1   5 -12    1.53    0.58
  -1  -5  12    2.08    0.72
   1   5 -12    1.69    0.79
  -1  -5  12    1.58    0.85
   1   5 -12    0.84    0.62
  -1  -5  11   13.99    2.14
   1   5 -11   14.73    1.07
  -1  -5  11   14.57    1.13
   1   5 -11   16.87    1.26
  -1  -5  11   14.61    1.24
   1   5 -11   14.63    1.13
  -1  -5  10   68.86    4.86
   1   5 -10   77.65    3.59
  -1  -5  10   76.00    3.66
   1   5 -10   81.18    3.74
  -1  -5  10   80.50    3.74
   1   5 -10   85.06    3.70
  -1  -5   9    3.95    1.40
   1   5  -9    3.44    0.59
   1   5  -9    1.90    0.63
  -1  -5   9    3.20    0.59
   1   5  -9    3.17    0.40
   1   5  -9    3.19    0.59
  -1  -5   9    2.04    0.63
  -1  -5   8   10.09    0.80
   1   5  -8    8.65    0.85
   1   5  -8   10.07    0.68
   1   5  -8    9.59    0.82
  -1  -5   8    7.95    1.52
   1   5  -7   56.26    2.41
   1   5  -7   53.44    2.53
   1   5  -7   49.94    2.47
   1   5  -7   49.08    2.60
  -1  -5   7   55.86    3.48
   1   5  -6  296.36   12.55
   1   5  -6  294.05   12.58
   1   5  -6  314.85   12.50
   1   5  -6  305.85   12.80
   1   5  -6  321.29   12.87
  -1  -5   6  301.83   13.45
   1   5  -5    8.43    0.74
  -1  -5   5    7.14    1.23
   1   5  -5    7.61    0.93
   1   5  -5    6.69    0.84
  -1  -5   4  178.22    8.11
   1   5  -4  183.68    7.89
   1   5  -4  183.33    7.93
   1   5  -4  180.29    8.32
   1   5  -3    2.55    0.71
   1   5  -3    2.96    0.96
  -1  -5   3    2.52    0.86
   1   5  -3    2.44    0.61
   1   5  -2   72.98    3.50
   1   5  -2   71.10    3.45
  -1  -5   2   68.13    3.37
   1   5  -2   74.69    3.69
   1   5  -1    2.07    0.70
   1   5  -1    3.10    0.68
   1   5  -1    3.58    0.88
   1   5   0   23.40    1.54
  -1  -5   0   21.88    1.34
   1   5   1    4.09    0.73
   1   5   1    3.24    0.66
  -1  -5  -1    3.97    0.53
   1   5   2  136.74    5.86
  -1  -5  -2  125.33    5.50
   1   5   2  126.92    5.78
   1   5   3    2.11    0.66
  -1  -5  -4  211.01    9.11
  -1  -5  -4  211.64    9.12
   1   5   4  204.85    8.99
   1   5   4  205.55    8.97
   1   5   5   35.33    2.01
   1   5   5   32.53    1.95
  -1  -5  -5   33.22    1.87
  -1  -5  -5   33.39    2.17
  -1  -5  -5   33.13    2.16
  -1  -5  -6    6.66    0.80
   1   5   6    5.79    0.85
  -1  -5  -6    7.35    1.19
  -1  -5  -6    6.35    1.15
   1   5   6    6.19    0.82
  -1  -5  -7  136.07    6.47
  -1  -5  -7  135.58    6.47
   1   5   7  133.06    5.84
   1   5   7  139.87    6.10
   1   5   7  143.08    6.14
   1   5   7  136.28    5.85
  -1  -5  -7  136.21    6.14
   1   5   8   75.54    3.73
   1   5   8   79.55    3.78
   1   5   8   81.75    3.59
  -1  -5  -8   82.50    4.29
  -1  -5  -8   83.77    4.29
  -1  -5  -8   76.01    3.90
  -1  -5  -9   30.49    2.27
  -1  -5  -9   28.68    2.22
   1   5   9   30.50    1.57
   1   5   9   31.00    1.53
  -1  -5  -9   24.69    1.38
   1   5   9   24.26    1.54
  -1  -5  -9   25.95    1.86
  -1  -5 -10    9.90    1.18
  -1  -5 -10   12.49    1.57
   1   5  10   11.07    0.96
  -1  -5 -10    9.56    0.74
   1   5  10    8.05    0.82
  -1  -5 -10   11.44    1.53
   1   5  10   10.93    0.89
  -1  -5 -11    4.01    0.61
  -1  -5 -11    3.29    1.07
   1   5  11    3.54    0.76
   1   5  11    4.13    0.72
  -1  -5 -11    3.03    1.10
  -1  -5 -11    4.62    0.57
   1   5  11    4.22    0.65
  -1  -5 -12    0.19    0.52
  -1  -5 -12    0.61    1.01
   1   5  12    0.63    0.69
   1   5  12    0.75    0.67
  -1  -5 -12   -0.15    1.00
   1   5  12    0.37    0.52
  -1  -5 -12    0.47    0.45
   1   5  13   28.28    1.84
  -1  -5 -13   31.78    2.70
  -1  -5 -13   28.12    2.60
   1   5  13   25.05    1.70
  -1  -5 -13   28.06    1.54
   1   5  13   25.26    1.65
  -1  -5 -13   28.78    1.63
  -1  -5 -14   10.18    1.71
   1   5  14    9.09    1.08
  -1  -5 -14    8.95    0.83
  -1  -5 -14    9.27    0.94
  -1  -5 -14    6.97    1.50
  -1  -5 -15   49.37    2.56
  -1  -5 -15   54.80    3.90
  -1  -5 -15   47.89    3.71
   1   5  15   46.98    2.67
  -1  -5 -15   50.74    2.46
  -1  -5 -16    6.59    1.57
  -1  -5 -16    8.48    0.81
   1   5  16    9.95    1.10
   1   5  16    7.32    2.17
  -1  -5 -16    9.63    1.77
  -1  -5 -16    8.69    0.95
   1   5  17    5.11    0.89
  -1  -5 -17    6.04    0.81
  -1  -5 -17    4.72    0.64
  -1  -5 -18    4.58    0.69
   1   5  18    3.69    0.80
  -1  -5 -19    2.94    0.58
   1   5  19    1.94    0.64
  -1  -5 -20    0.22    0.38
  -1  -5 -20    0.61    0.38
   1   5  20    0.50    0.43
   1   6 -19   17.82    0.92
  -1  -6  18    9.24    0.74
  -1  -6  17    5.88    0.73
  -1  -6  16   20.71    1.36
  -1  -6  16   28.67    1.60
   1   6 -15   43.32    2.15
  -1  -6  15   37.54    2.14
  -1  -6  15   35.19    2.01
   1   6 -15   37.60    1.94
   1   6 -14   -0.21    0.71
  -1  -6  14    0.38    0.77
   1   6 -14    0.04    0.52
  -1  -6  14    0.74    0.62
   1   6 -13    2.64    0.65
  -1  -6  13    2.20    0.70
   1   6 -13    1.64    0.76
   1   6 -13    2.55    1.28
  -1  -6  13    3.19    0.87
   1   6 -13    1.93    0.61
   1   6 -12    6.02    0.82
  -1  -6  12    5.56    0.85
   1   6 -12    6.51    0.98
   1   6 -12    5.50    1.58
  -1  -6  12    8.26    1.03
   1   6 -12    4.79    0.76
   1   6 -11  493.97   20.88
   1   6 -11  536.44   21.07
  -1  -6  11  478.27   20.91
  -1  -6  11  519.68   21.04
   1   6 -11  532.28   20.97
   1   6 -10   91.74    4.20
   1   6 -10   87.06    4.03
   1   6 -10  101.36    4.37
  -1  -6  10   91.45    4.22
  -1  -6  10   93.89    4.32
   1   6 -10  103.00    4.29
   1   6  -9  174.05    7.40
  -1  -6   9  171.10    7.38
   1   6  -9  169.32    7.26
   1   6  -9  175.77    7.51
  -1  -6   9  174.87    7.46
   1   6  -9  179.40    7.45
   1   6  -8  164.28    6.96
  -1  -6   8  169.56    7.01
   1   6  -8  166.37    6.86
   1   6  -8  166.21    7.05
  -1  -6   8  159.34    6.91
   1   6  -8  163.57    6.98
   1   6  -7    1.22    0.49
   1   6  -7    0.38    0.53
   1   6  -7    0.61    0.49
   1   6  -7    0.85    0.36
  -1  -6   7    0.25    0.97
   1   6  -6  191.54    8.43
   1   6  -6  206.18    8.85
   1   6  -6  196.29    8.77
   1   6  -6  196.50    8.49
   1   6  -6  220.70    8.41
  -1  -6   6  184.87    9.19
   1   6  -5    0.76    0.35
   1   6  -5    1.65    0.58
   1   6  -5    0.24    1.10
   1   6  -5    0.78    0.48
   1   6  -5    0.32    0.66
   1   6  -5    0.53    0.53
  -1  -6   5    0.18    0.85
   1   6  -4    4.50    0.53
   1   6  -4    4.97    0.65
   1   6  -4    7.83    1.47
   1   6  -4    5.23    0.66
  -1  -6   4    5.23    0.95
   1   6  -4    5.75    0.86
   1   6  -4    5.71    0.91
   1   6  -3    8.41    1.42
  -1  -6   3    8.50    0.98
   1   6  -3    9.23    1.08
   1   6  -3    8.05    0.98
   1   6  -3    7.82    0.63
   1   6  -2  184.22    8.05
   1   6  -2  171.98    7.74
   1   6  -2  170.87    7.78
   1   6  -1  160.60    7.34
   1   6  -1  169.78    7.41
   1   6  -1  159.14    7.40
   1   6  -1  171.75    7.56
   1   6   0   63.59    3.28
  -1  -6   0   62.56    2.99
   1   6   0   65.01    3.30
   1   6   1   46.86    2.63
   1   6   1   47.39    2.67
  -1  -6  -1   47.05    2.24
   1   6   1   48.59    2.62
   1   6   2   57.98    3.05
   1   6   2   55.27    2.92
  -1  -6  -2   52.88    2.49
   1   6   3    4.50    0.89
   1   6   3    3.92    0.87
   1   6   4  198.23    8.72
   1   6   4  197.02    8.67
  -1  -6  -4  192.78    8.77
  -1  -6  -4  197.24    8.78
   1   6   5    9.90    1.11
   1   6   5   12.36    1.24
  -1  -6  -5    8.78    0.90
  -1  -6  -5   10.96    1.30
  -1  -6  -5    8.47    1.26
   1   6   6    6.47    1.01
   1   6   6    8.05    0.97
   1   6   6    6.32    0.69
  -1  -6  -6    6.16    0.74
  -1  -6  -6    5.02    1.12
  -1  -6  -6    6.97    1.19
  -1  -6  -7    0.58    0.86
  -1  -6  -7   -0.10    0.94
   1   6   7    0.21    0.49
   1   6   7    0.59    0.50
  -1  -6  -7    0.32    0.47
   1   6   7    0.94    0.59
   1   6   7    2.00    0.79
  -1  -6  -8  258.47   11.82
  -1  -6  -8  265.08   11.84
   1   6   8  266.53   11.10
   1   6   8  272.58   11.09
   1   6   8  266.45   11.38
   1   6   8  254.70   11.40
   1   6   9    0.62    0.55
  -1  -6  -9    0.70    0.40
  -1  -6  -9    0.71    0.88
   1   6   9    0.58    0.48
   1   6   9    0.73    0.46
   1   6   9    1.50    0.60
   1   6   9    1.43    0.58
  -1  -6  -9    0.35    0.91
   1   6  10  100.37    4.27
  -1  -6 -10   90.28    4.05
   1   6  10   90.06    4.13
  -1  -6 -10   89.68    5.05
  -1  -6 -10   95.99    5.12
  -1  -6 -11    2.44    1.11
   1   6  11    1.80    0.62
  -1  -6 -11    2.73    0.50
   1   6  11    2.41    0.67
  -1  -6 -11    2.02    1.07
  -1  -6 -11    2.36    0.57
  -1  -6 -12    8.87    1.61
   1   6  12   10.54    1.02
  -1  -6 -12   12.49    0.90
  -1  -6 -12   14.63    1.84
   1   6  12   10.64    1.00
   1   6  12   11.74    1.18
  -1  -6 -12   10.87    0.96
  -1  -6 -13    0.87    0.50
   1   6  13    0.59    0.60
  -1  -6 -13    0.69    0.97
   1   6  13    0.30    0.64
  -1  -6 -13    0.08    0.63
  -1  -6 -13   -0.69    1.02
  -1  -6 -14    0.38    0.50
  -1  -6 -14   -0.37    1.06
   1   6  14   -0.27    0.70
  -1  -6 -14    0.04    0.63
  -1  -6 -14   -0.37    1.12
  -1  -6 -15    0.87    0.52
   1   6  15    2.08    1.85
  -1  -6 -15    0.19    1.06
   1   6  15    0.44    0.70
  -1  -6 -15    0.96    0.67
  -1  -6 -15    2.27    1.28
  -1  -6 -16    3.20    0.56
  -1  -6 -16    0.77    1.17
   1   6  16    4.18    1.94
   1   6  16    3.27    0.80
  -1  -6 -16    2.47    1.19
  -1  -6 -16    3.91    0.76
  -1  -6 -17   66.01    3.03
   1   6  17   57.23    3.06
  -1  -6 -18    1.83    0.61
   1   6  18    3.71    0.71
  -1  -6 -19    8.68    0.78
  -1  -6 -20    4.76    0.53
  -1  -6 -20    3.91    0.50
  -1  -7  17    2.78    0.52
  -1  -7  16   20.46    1.31
  -1  -7  15    6.65    0.88
  -1  -7  14    3.53    0.82
   1   7 -13  109.51    5.12
   1   7 -13  122.87    5.40
  -1  -7  13  115.69    5.33
   1   7 -13  128.00    5.39
   1   7 -12    7.72    0.88
   1   7 -12    8.86    0.86
   1   7 -12    9.09    1.10
  -1  -7  12    8.35    1.04
   1   7 -12    8.04    1.02
   1   7 -11  370.42   15.50
   1   7 -11  377.11   15.69
   1   7 -11  375.08   15.53
  -1  -7  11  368.26   15.61
   1   7 -11  383.29   15.67
   1   7 -10   58.64    2.86
   1   7 -10   60.97    3.01
   1   7 -10   60.49    2.85
  -1  -7  10   59.66    2.94
   1   7 -10   53.61    2.64
   1   7 -10   59.31    2.96
   1   7  -9  169.31    7.16
   1   7  -9  166.90    7.28
   1   7  -9  164.98    7.15
  -1  -7   9  167.07    7.17
   1   7  -9  161.14    7.00
   1   7  -9  170.41    7.25
   1   7  -8    6.11    0.76
   1   7  -8    6.05    0.60
   1   7  -8    6.67    0.84
   1   7  -8    6.21    0.88
   1   7  -8    6.36    0.75
  -1  -7   8    6.96    0.80
   1   7  -7    8.41    0.81
   1   7  -7    9.12    0.69
   1   7  -7    8.96    0.90
   1   7  -7    7.34    0.89
  -1  -7   7    5.85    0.74
   1   7  -7    7.69    0.87
   1   7  -7    7.19    0.76
  -1  -7   6    5.18    0.63
   1   7  -6    6.02    0.76
   1   7  -6    5.09    0.63
   1   7  -6    4.82    0.43
   1   7  -6    6.29    0.57
   1   7  -6    4.58    0.69
   1   7  -6    4.97    0.44
   1   7  -6    4.64    0.43
   1   7  -6    4.77    0.87
   1   7  -6    3.83    1.32
   1   7  -6    5.30    0.84
   1   7  -5   53.47    2.60
   1   7  -5   56.35    2.40
   1   7  -5   56.42    2.52
   1   7  -5   53.77    3.00
   1   7  -5   56.05    3.04
  -1  -7   5   47.12    2.46
   1   7  -5   55.35    2.40
   1   7  -5   52.60    2.40
   1   7  -5   61.88    3.68
   1   7  -4    0.49    0.31
   1   7  -4    0.03    0.53
   1   7  -4    0.60    0.32
   1   7  -4    0.22    0.38
   1   7  -4   -0.08    0.68
   1   7  -4    0.23    0.30
   1   7  -4    1.28    0.66
   1   7  -4    0.89    1.15
   1   7  -3  104.45    4.59
   1   7  -3  108.83    4.67
   1   7  -3  112.51    4.72
   1   7  -3  111.85    4.60
   1   7  -3  102.45    4.58
   1   7  -3  110.80    5.25
   1   7  -3  120.37    5.35
   1   7  -3  114.23    5.67
   1   7  -2  220.29    9.16
   1   7  -2  225.06    9.16
   1   7  -2  220.09    9.15
   1   7  -2  216.70    9.23
   1   7  -2  238.26   10.19
   1   7  -2  221.79    9.81
   1   7  -2  235.20    9.91
  -1  -7   1   52.91    2.93
   1   7  -1   66.67    3.40
   1   7  -1   63.68    3.33
   1   7  -1   60.08    2.70
   1   7  -1   59.04    2.66
   1   7  -1   59.74    2.67
   1   7  -1   62.79    2.67
   1   7   0    4.33    0.51
   1   7   0    4.55    0.49
   1   7   0    4.83    0.94
   1   7   0    4.07    0.50
   1   7   0    5.20    1.07
   1   7   0    5.27    0.54
   1   7   1   64.86    3.53
   1   7   1   64.77    3.56
   1   7   1   65.84    2.89
   1   7   1   64.49    3.43
   1   7   2   33.26    2.26
   1   7   2   33.30    1.63
   1   7   2   34.30    1.63
   1   7   2   33.51    1.62
   1   7   2   34.04    2.16
   1   7   3   35.39    2.30
   1   7   3   33.46    1.63
   1   7   3   34.97    1.63
   1   7   3   33.62    1.65
   1   7   3   33.09    2.16
   1   7   4   22.97    1.83
   1   7   4   26.05    1.86
   1   7   4   23.11    1.21
   1   7   4   22.76    1.77
   1   7   4   23.15    1.21
   1   7   4   23.33    1.22
   1   7   5    1.65    0.88
   1   7   5    1.20    0.37
  -1  -7  -5    1.34    0.94
  -1  -7  -5    0.96    0.98
   1   7   5    1.23    0.38
   1   7   5    1.24    0.38
   1   7   5    0.90    0.77
   1   7   6   20.93    1.62
   1   7   6   17.04    1.53
   1   7   6   18.61    1.00
   1   7   6   17.78    1.00
   1   7   6   18.37    1.00
   1   7   6   17.76    1.13
  -1  -7  -6   18.03    1.73
  -1  -7  -6   15.94    1.70
  -1  -7  -7   12.85    1.54
  -1  -7  -7   17.17    1.66
   1   7   7   15.29    1.43
   1   7   7   17.16    1.47
   1   7   7   16.01    0.89
   1   7   7   14.22    0.86
   1   7   7   16.09    1.12
   1   7   7   15.08    1.07
   1   7   7   15.58    0.89
  -1  -7  -8   55.27    3.40
  -1  -7  -8   57.96    3.46
   1   7   8   59.05    2.70
   1   7   8   57.40    3.06
   1   7   8   55.01    3.06
   1   7   8   51.37    2.40
   1   7   8   54.26    2.41
   1   7   8   52.98    2.66
   1   7   8   52.46    2.40
  -1  -7  -9   17.00    1.82
   1   7   9   14.96    1.15
  -1  -7  -9   13.43    1.67
   1   7   9   17.45    1.18
   1   7   9   12.18    1.25
   1   7   9   12.40    1.26
  -1  -7 -10  174.85    8.53
  -1  -7 -10  181.87    8.59
  -1  -7 -10  167.30    7.35
   1   7  10  183.05    7.60
   1   7  10  177.63    7.65
   1   7  11    9.98    1.04
  -1  -7 -11    9.15    0.85
   1   7  11    9.49    1.01
   1   7  11    8.44    0.86
  -1  -7 -11    9.62    0.77
  -1  -7 -11   10.23    1.56
  -1  -7 -11    8.97    1.57
  -1  -7 -12   -0.08    0.56
  -1  -7 -12   -0.03    0.45
   1   7  12    1.07    0.68
   1   7  12    0.04    0.56
  -1  -7 -12    1.48    1.15
  -1  -7 -12   -0.33    1.06
  -1  -7 -13    4.67    0.76
   1   7  13    5.41    0.87
  -1  -7 -13    5.65    0.67
   1   7  13    3.14    0.77
  -1  -7 -13    7.42    1.57
  -1  -7 -13    4.75    1.41
  -1  -7 -14    6.02    0.83
  -1  -7 -14    5.71    0.67
   1   7  14    3.81    0.80
  -1  -7 -14    4.08    1.49
  -1  -7 -14    7.35    1.54
  -1  -7 -15    1.22    0.67
  -1  -7 -15   -0.21    0.45
   1   7  15    0.05    0.66
  -1  -7 -15    1.32    1.08
   1   7  15    1.45    1.46
  -1  -7 -15    2.62    1.18
  -1  -7 -16   13.90    1.12
   1   7  16   13.46    1.13
  -1  -7 -17    4.74    0.73
   1   7  17    4.27    0.70
   1   7  18   12.96    0.90
  -1  -7 -18   15.45    1.06
  -1  -7 -19   10.60    0.82
  -1  -7 -20    2.50    0.40
  -1  -7 -20    1.93    0.43
   1   8 -17    4.43    0.51
   1   8 -16   10.45    0.79
  -1  -8  16    8.47    0.78
   1   8 -15   16.27    1.12
  -1  -8  15   15.00    1.12
   1   8 -14   10.09    0.83
   1   8 -14   13.57    1.09
  -1  -8  14   11.98    1.03
   1   8 -13    7.23    0.80
   1   8 -13    8.07    0.97
  -1  -8  13    7.48    0.94
   1   8 -12    0.49    0.64
   1   8 -12    0.85    0.75
  -1  -8  12    1.91    0.75
   1   8 -11    5.95    0.84
  -1  -8  11    5.89    0.88
   1   8 -11    5.42    0.95
   1   8 -10  113.81    5.19
   1   8 -10  125.56    5.41
  -1  -8  10  124.63    5.43
   1   8 -10  126.62    5.57
   1   8  -9    7.38    0.68
   1   8  -9    9.94    0.98
  -1  -8   9    8.60    0.94
   1   8  -9    8.89    1.05
   1   8  -8   40.52    2.17
   1   8  -8   35.50    3.22
   1   8  -8   37.64    1.90
  -1  -8   8   34.49    1.97
   1   8  -8   37.38    2.06
   1   8  -7   64.66    3.16
   1   8  -7   71.79    4.52
   1   8  -7   57.11    3.40
   1   8  -7   66.21    2.99
   1   8  -7   67.75    3.12
  -1  -8   7   61.62    3.00
   1   8  -6    0.45    0.55
   1   8  -6    0.78    0.42
  -1  -8   6   -0.23    0.49
   1   8  -6   -0.32    0.61
   1   8  -6    0.14    0.28
   1   8  -6    0.38    0.57
   1   8  -6   -0.87    1.31
   1   8  -6    0.47    0.29
   1   8  -6   -0.09    0.65
   1   8  -6    0.52    0.29
   1   8  -5    6.23    1.04
   1   8  -5    5.18    0.74
   1   8  -5    6.88    1.47
   1   8  -5    4.55    0.89
   1   8  -5    5.25    0.50
   1   8  -5    5.02    0.50
   1   8  -5    5.31    0.59
   1   8  -5    4.88    0.74
   1   8  -5    4.17    0.47
   1   8  -4  154.42    6.33
   1   8  -4  150.89    6.32
   1   8  -4  151.48    6.33
   1   8  -4  151.79    7.08
   1   8  -4  157.79    7.17
   1   8  -4  151.17    6.42
   1   8  -4  141.01    6.46
   1   8  -4  148.40    7.60
   1   8  -3  503.48   20.20
   1   8  -3  497.77   20.20
   1   8  -3  497.96   20.19
   1   8  -3  500.17   20.99
   1   8  -3  512.45   21.08
   1   8  -3  498.68   20.27
   1   8  -3  520.77   21.51
   1   8  -3  469.08   20.29
   1   8  -2    0.67    0.36
   1   8  -2    0.86    0.37
   1   8  -2    1.15    0.74
   1   8  -2    0.66    0.35
   1   8  -2    0.93    0.51
   1   8  -2    0.83    0.68
   1   8  -1  156.57    6.79
   1   8  -1  172.83    7.66
   1   8  -1  160.03    7.50
   1   8  -1  159.54    6.74
   1   8  -1  162.88    6.75
   1   8  -1  161.90    6.75
   1   8   0  202.71    8.46
   1   8   0  205.57    8.46
   1   8   0  215.58    9.30
   1   8   0  201.07    8.46
   1   8   0  206.66    8.49
   1   8   0  189.93    9.07
   1   8   1   53.77    2.43
   1   8   1   49.69    2.94
   1   8   1   53.43    3.13
   1   8   2   41.12    1.97
   1   8   2   42.19    1.96
   1   8   2   42.39    2.74
   1   8   2   40.08    1.95
   1   8   2   39.72    2.50
   1   8   2   41.38    1.96
   1   8   3    1.70    0.77
   1   8   3    1.96    0.45
   1   8   3    1.46    0.44
   1   8   3    1.93    0.44
   1   8   3    1.82    0.90
   1   8   3    1.75    0.39
   1   8   4   31.11    1.60
   1   8   4   33.10    1.61
   1   8   4   32.56    1.61
   1   8   4   32.33    1.59
   1   8   4   34.66    2.36
   1   8   4   32.39    2.31
   1   8   4   30.79    2.17
   1   8   5    0.39    0.35
   1   8   5    1.10    0.85
  -1  -8  -5    0.45    0.93
   1   8   5    0.58    0.73
  -1  -8  -5   -0.11    0.94
   1   8   5    0.32    0.79
   1   8   5    0.03    0.43
   1   8   5    0.39    0.38
   1   8   5    0.32    0.29
   1   8   5   -0.03    0.35
  -1  -8  -6   44.44    2.87
  -1  -8  -6   44.64    2.89
   1   8   6   42.51    2.72
   1   8   6   45.04    2.75
   1   8   6   41.10    2.10
   1   8   6   40.43    1.97
   1   8   6   41.68    1.97
   1   8   6   40.62    1.92
   1   8   6   42.26    1.97
   1   8   6   41.84    2.18
   1   8   7   39.45    2.13
   1   8   7   41.20    2.69
   1   8   7   47.01    2.75
   1   8   7   42.47    1.97
   1   8   7   40.57    1.96
   1   8   7   41.61    1.97
  -1  -8  -7   39.14    2.85
  -1  -8  -7   44.00    2.93
  -1  -8  -8   14.27    1.72
   1   8   8   13.50    1.13
   1   8   8   12.99    1.07
   1   8   8   14.54    1.48
   1   8   8   14.01    1.42
   1   8   8   14.13    0.85
   1   8   8   13.38    0.84
  -1  -8  -8   11.55    1.58
   1   8   8   14.09    0.85
  -1  -8  -9    9.75    1.53
  -1  -8  -9    8.92    1.45
   1   8   9    9.86    1.01
   1   8   9   11.77    1.28
   1   8   9   11.27    1.02
   1   8   9    8.62    1.13
   1   8  10    2.76    0.79
  -1  -8 -10    3.60    1.17
  -1  -8 -10    3.42    0.55
   1   8  10    3.15    0.76
   1   8  10    3.21    0.83
  -1  -8 -10    4.21    1.23
   1   8  11   33.30    2.00
  -1  -8 -11   28.95    2.62
  -1  -8 -11   27.87    2.61
   1   8  11   29.60    1.88
  -1  -8 -11   29.36    1.59
  -1  -8 -12   20.49    1.36
  -1  -8 -12   20.48    2.28
  -1  -8 -12   20.92    2.24
   1   8  12   21.78    1.57
  -1  -8 -12   19.57    1.22
  -1  -8 -13   27.73    1.63
  -1  -8 -13   26.99    2.59
  -1  -8 -13   30.91    2.76
   1   8  13   25.07    1.77
  -1  -8 -13   25.37    1.47
  -1  -8 -14    2.85    0.70
  -1  -8 -14    2.75    1.17
   1   8  14    1.89    1.52
  -1  -8 -14    1.66    1.11
   1   8  14    3.08    0.81
   1   8  15    2.73    1.49
  -1  -8 -15    0.93    1.07
  -1  -8 -15    0.09    0.60
  -1  -8 -15    0.55    0.99
  -1  -8 -16    2.53    0.67
   1   8  16    2.76    0.64
  -1  -8 -17   33.71    1.82
   1   8  17   32.81    1.73
  -1  -8 -18    5.47    0.67
  -1  -8 -19    0.13    0.37
   1   9 -16    1.42    0.42
  -1  -9  15    4.31    0.56
   1   9 -15    5.46    0.68
   1   9 -15    6.31    0.65
   1   9 -14    3.43    0.52
  -1  -9  14    3.32    0.61
   1   9 -13    3.65    0.61
   1   9 -13    2.54    0.71
  -1  -9  13    2.49    0.66
   1   9 -12    0.78    0.62
   1   9 -12    0.58    0.70
  -1  -9  12    1.34    0.64
   1   9 -11    9.68    0.99
  -1  -9  11    8.24    0.93
   1   9 -11    9.70    1.09
   1   9 -10   59.26    2.93
   1   9 -10   58.59    2.80
   1   9 -10   60.81    4.37
   1   9 -10   50.61    2.55
  -1  -9  10   54.92    2.77
  -1  -9   9   96.94    4.57
   1   9  -9  108.62    4.77
   1   9  -9  109.85    4.67
   1   9  -9  114.50    6.47
   1   9  -9  105.13    4.48
   1   9  -9   91.34    4.42
   1   9  -8   12.60    1.16
   1   9  -8    9.88    0.84
   1   9  -8   10.60    1.93
  -1  -9   8   10.30    0.97
   1   9  -8   10.80    1.07
   1   9  -7   62.81    4.43
   1   9  -7   62.65    2.93
   1   9  -7   59.36    3.06
   1   9  -7   64.89    3.14
   1   9  -6   10.58    0.72
   1   9  -6    9.60    0.71
   1   9  -6   11.18    1.05
   1   9  -6   12.01    1.08
   1   9  -6    9.14    0.70
   1   9  -6   12.13    1.33
   1   9  -6    9.72    1.25
   1   9  -6   11.77    0.87
   1   9  -6   11.21    1.95
   1   9  -5   19.66    1.14
   1   9  -5   21.24    1.15
   1   9  -5   21.38    1.40
   1   9  -5   21.30    1.39
   1   9  -5   20.30    1.14
   1   9  -5   19.31    1.78
   1   9  -5   19.95    1.82
   1   9  -5   20.54    2.31
   1   9  -5   21.64    1.29
   1   9  -4   61.21    3.55
   1   9  -4   62.02    3.58
   1   9  -4   58.80    2.89
   1   9  -4   60.70    2.71
   1   9  -4   57.23    2.73
   1   9  -4   56.54    2.71
   1   9  -4   64.39    4.10
   1   9  -4   64.90    2.84
   1   9  -4   57.60    2.71
   1   9  -4   61.60    2.72
   1   9  -3   10.72    0.93
   1   9  -3   11.77    1.43
   1   9  -3   11.17    0.80
   1   9  -3   12.15    0.81
   1   9  -3   11.76    0.81
   1   9  -3   13.37    1.47
   1   9  -3   10.55    0.87
   1   9  -2    5.43    0.71
   1   9  -2    6.37    0.60
   1   9  -2    5.03    0.72
   1   9  -2    5.84    0.58
   1   9  -2    5.76    0.59
   1   9  -2    5.90    1.13
   1   9  -2    6.57    1.13
   1   9  -1   19.59    1.23
   1   9  -1   23.21    1.95
   1   9  -1   21.22    1.20
   1   9  -1   20.79    1.19
   1   9  -1   20.42    1.19
   1   9   0   34.47    1.81
   1   9   0   37.61    1.79
   1   9   0   33.57    1.77
   1   9   0   36.44    1.78
   1   9   0   35.99    2.53
   1   9   1    0.54    0.41
   1   9   1    0.23    0.86
   1   9   1    0.83    0.65
   1   9   2    3.90    0.85
   1   9   2    4.03    0.54
   1   9   2    3.03    0.96
   1   9   2    3.98    0.54
   1   9   2    3.89    0.53
   1   9   2    4.45    1.04
   1   9   2    3.09    0.52
   1   9   3    4.29    0.57
   1   9   3    4.36    0.53
   1   9   3    3.02    0.79
   1   9   3    3.48    0.53
   1   9   3    3.15    0.51
  -1  -9  -4   22.92    2.08
  -1  -9  -4   22.31    2.07
   1   9   4   25.42    1.44
   1   9   4   20.99    1.76
   1   9   4   23.00    1.31
   1   9   4   23.33    1.29
   1   9   4   23.02    1.28
   1   9   4   25.72    1.33
   1   9   4   23.11    1.99
   1   9   4   19.72    1.93
   1   9   5    3.21    0.47
   1   9   5    4.33    0.71
  -1  -9  -5    3.19    1.11
  -1  -9  -5    2.56    1.09
   1   9   5    3.22    0.87
   1   9   5    3.47    0.50
   1   9   5    3.94    0.56
   1   9   5    3.08    0.50
   1   9   5    2.36    0.96
   1   9   5    3.39    0.50
   1   9   5    2.80    0.93
   1   9   6   56.40    3.45
   1   9   6   54.27    3.46
   1   9   6   58.39    2.83
   1   9   6   49.82    3.27
   1   9   6   55.16    2.72
   1   9   6   57.45    2.63
   1   9   6   58.63    2.63
   1   9   6   54.93    2.56
  -1  -9  -6   56.77    3.58
  -1  -9  -6   59.11    3.62
   1   9   6   56.46    2.62
   1   9   7    5.65    0.58
   1   9   7    6.20    0.60
   1   9   7    5.84    0.68
   1   9   7    6.12    0.73
   1   9   7    6.41    0.80
   1   9   7    4.76    0.62
   1   9   7    6.75    0.62
   1   9   7    6.20    1.15
   1   9   7    6.13    1.12
   1   9   7    3.46    0.96
  -1  -9  -7    6.00    1.30
  -1  -9  -7    6.27    1.32
   1   9   7    4.50    0.69
   1   9   7    4.76    0.63
   1   9   8   -0.20    0.45
   1   9   8    0.67    0.51
   1   9   8    0.18    0.52
   1   9   8   -0.15    0.44
   1   9   8    0.38    0.36
  -1  -9  -8   -1.00    1.10
  -1  -9  -8    0.43    0.99
   1   9   8    0.25    0.58
   1   9   8   -0.61    0.69
   1   9   8    0.26    0.36
   1   9   8   -0.34    0.88
   1   9   8    0.78    0.38
   1   9   9   15.06    0.92
   1   9   9   14.93    0.91
   1   9   9   15.07    1.58
   1   9   9   17.92    1.30
   1   9   9   13.58    0.89
   1   9   9   12.42    1.02
  -1  -9  -9   13.96    1.79
   1   9   9   12.77    1.19
  -1  -9  -9   13.35    1.79
   1   9   9   16.26    1.11
   1   9   9   13.19    1.47
   1   9  10   25.01    1.51
   1   9  10   24.04    1.68
  -1  -9 -10   22.99    1.36
   1   9  10   21.16    1.86
  -1  -9 -10   26.51    2.45
  -1  -9 -10   23.64    2.34
   1   9  10   26.58    1.73
  -1  -9 -11   22.54    1.30
  -1  -9 -11   22.89    2.33
  -1  -9 -11   21.79    2.30
   1   9  11   20.56    1.41
   1   9  11   22.53    1.63
  -1  -9 -12    0.35    0.98
   1   9  12    2.29    1.32
  -1  -9 -12    0.60    0.61
  -1  -9 -12    0.18    1.01
   1   9  12    0.18    0.64
  -1  -9 -12    0.38    0.47
   1   9  12    0.26    0.73
  -1  -9 -13    1.45    1.10
  -1  -9 -13    1.09    0.63
  -1  -9 -13    0.36    1.04
   1   9  13    1.56    0.66
   1   9  13    0.78    0.77
  -1  -9 -14   10.88    1.71
   1   9  14   11.11    1.01
  -1  -9 -14   12.19    1.03
  -1  -9 -14    9.85    1.66
   1   9  15    0.44    0.61
  -1  -9 -15   -0.38    0.57
   1   9  16    1.11    0.58
  -1  -9 -16    1.73    0.60
   1   9  17    0.50    0.49
  -1  -9 -17    1.37    0.53
  -1  -9 -18   12.22    0.87
  -1  -9 -19    1.19    0.36
   1  10 -15    1.05    0.37
   1  10 -14   14.04    0.94
   1  10 -14   14.30    0.96
   1  10 -13    0.51    0.57
   1  10 -13    0.77    0.50
   1  10 -13    0.16    0.53
   1  10 -12   12.73    1.04
   1  10 -12   14.98    1.14
   1  10 -11    5.85    0.84
   1  10 -11    6.91    0.88
   1  10 -10  243.31    9.55
   1  10 -10  229.19    9.42
   1  10  -9   66.70    4.80
   1  10  -9   64.94    3.13
   1  10  -9   74.90    3.39
   1  10  -9   77.36    3.46
   1  10  -9   63.26    3.10
   1  10  -8   24.61    2.74
   1  10  -8   26.92    1.70
   1  10  -8   26.18    1.71
   1  10  -8   23.92    1.45
   1  10  -7   30.31    3.10
   1  10  -7   38.20    2.12
   1  10  -7   36.81    2.10
   1  10  -7   36.05    1.92
   1  10  -6   11.31    0.79
   1  10  -6   10.68    0.78
   1  10  -6   11.01    0.79
   1  10  -6   11.46    1.39
   1  10  -6   14.45    1.21
   1  10  -6   12.72    0.99
   1  10  -6   14.64    1.17
   1  10  -5   59.82    2.59
   1  10  -5   51.44    3.28
   1  10  -5   47.51    2.39
   1  10  -5   49.19    2.41
   1  10  -5   52.29    2.66
   1  10  -5   53.62    2.65
   1  10  -5   48.34    3.23
   1  10  -5   49.51    2.39
   1  10  -5   51.89    2.40
   1  10  -5   50.82    2.39
   1  10  -4    8.61    0.82
   1  10  -4    9.07    0.79
   1  10  -4    8.80    0.90
   1  10  -4   10.64    0.98
   1  10  -4   10.78    0.78
   1  10  -4   10.80    0.79
   1  10  -4    7.10    1.29
   1  10  -4    9.79    0.80
   1  10  -4   12.50    1.50
   1  10  -4   10.27    0.90
   1  10  -4    9.80    0.76
   1  10  -3   60.72    2.71
   1  10  -3   58.07    2.71
   1  10  -3   60.34    2.72
   1  10  -3   55.55    2.67
   1  10  -3   56.33    3.61
   1  10  -3   62.79    3.74
   1  10  -3   55.76    2.72
   1  10  -3   55.50    2.71
   1  10  -3   62.37    2.83
   1  10  -2   34.45    1.97
   1  10  -2   34.94    2.02
   1  10  -2   38.26    1.88
   1  10  -2   42.43    1.91
   1  10  -2   36.67    1.83
   1  10  -2   40.01    2.81
   1  10  -2   37.23    2.74
   1  10  -2   37.58    1.89
   1  10  -2   34.63    1.88
   1  10  -2   37.23    1.87
   1  10  -1   55.20    2.59
   1  10  -1   44.53    2.56
   1  10  -1   53.90    3.44
   1  10  -1   54.95    3.51
   1  10  -1   55.34    2.54
   1  10  -1   55.71    2.53
   1  10  -1   53.35    2.47
   1  10  -1   50.68    2.51
   1  10  -1   52.00    2.52
   1  10  -1   56.02    2.53
   1  10   0   13.88    1.01
   1  10   0   13.12    1.00
   1  10   0   13.61    0.94
   1  10   0   13.60    1.68
   1  10   0   15.27    1.00
   1  10   0   13.73    1.01
   1  10   0   14.33    0.95
   1  10   0   14.46    1.09
   1  10   0   12.69    1.60
   1  10   0   13.20    0.99
   1  10   0   15.37    0.98
   1  10   0   13.69    0.97
   1  10   1    8.58    0.78
   1  10   1    6.91    0.72
   1  10   1    7.60    1.37
   1  10   1    6.60    0.75
   1  10   1    7.18    0.77
   1  10   1    8.88    0.76
   1  10   1    8.60    0.85
   1  10   1    7.72    0.80
   1  10   2    0.07    0.45
   1  10   2    0.12    0.46
   1  10   2    0.75    0.61
   1  10   2   -0.17    0.45
   1  10   2   -0.69    1.02
   1  10   2    0.53    0.43
   1  10   2    0.74    0.88
   1  10   2   -0.76    0.59
   1  10   2   -0.11    0.52
   1  10   2    0.42    0.44
   1  10   3    5.73    0.67
   1  10   3    6.12    0.68
   1  10   3    6.00    0.65
   1  10   3    7.26    1.34
   1  10   3    6.26    0.66
   1  10   3    6.12    0.73
   1  10   3    7.32    0.81
   1  10   3    6.26    0.75
   1  10   4   65.22    2.99
   1  10   4   65.56    3.00
   1  10   4   64.25    3.13
   1  10   4   65.79    2.99
  -1 -10  -4   63.70    4.07
  -1 -10  -4   61.56    3.98
   1  10   4   62.96    3.04
   1  10   4   69.19    2.99
   1  10   4   60.83    2.98
   1  10   4   61.01    2.99
   1  10   4   64.16    3.95
   1  10   4   67.26    4.06
   1  10   4   64.04    3.02
   1  10   5   99.20    4.32
   1  10   5   97.18    4.30
   1  10   5  100.86    4.49
   1  10   5   99.47    4.31
  -1 -10  -5   99.89    5.42
  -1 -10  -5  105.20    5.48
   1  10   5   97.85    4.37
   1  10   5   97.77    4.27
   1  10   5   93.54    4.31
   1  10   5   88.92    4.30
   1  10   5   97.65    5.37
   1  10   5   96.68    5.38
   1  10   5   98.91    4.35
   1  10   6   19.62    1.21
   1  10   6   20.74    1.20
   1  10   6   20.11    1.41
   1  10   6   20.34    1.20
  -1 -10  -6   22.46    2.17
  -1 -10  -6   20.44    2.10
   1  10   6   19.52    1.30
   1  10   6   18.99    1.12
   1  10   6   17.93    1.22
   1  10   6   20.17    1.26
   1  10   6   19.16    1.27
   1  10   6   17.16    1.88
   1  10   6   21.54    2.09
   1  10   7   44.78    2.42
   1  10   7   46.76    2.59
   1  10   7   50.86    2.36
   1  10   7   56.07    3.46
   1  10   7   48.83    3.27
   1  10   7   49.33    2.35
   1  10   7   49.99    2.36
   1  10   7   48.52    2.36
   1  10   7   46.89    2.36
  -1 -10  -7   52.13    3.46
  -1 -10  -7   46.53    3.36
   1  10   7   48.73    2.44
   1  10   8   54.51    3.51
   1  10   8   49.09    2.59
   1  10   8   53.10    2.54
   1  10   8   52.49    2.54
   1  10   8   53.89    2.82
   1  10   8   52.49    2.52
   1  10   8   47.91    3.38
   1  10   8   55.14    2.53
   1  10   8   55.22    2.54
   1  10   8   53.66    2.64
  -1 -10  -8   55.44    3.70
  -1 -10  -8   55.89    3.71
   1  10   9    2.02    0.52
   1  10   9    1.86    0.43
   1  10   9    1.32    0.52
  -1 -10  -9    1.96    1.10
   1  10   9    0.90    0.64
   1  10   9    1.41    0.66
  -1 -10  -9    0.65    1.03
   1  10   9    1.20    0.78
   1  10   9    0.88    0.40
   1  10   9    2.50    1.03
   1  10   9    1.48    0.44
  -1 -10 -10   20.02    2.27
  -1 -10 -10   23.39    2.37
   1  10  10   22.79    1.43
   1  10  10   20.84    1.35
   1  10  10   21.23    1.62
   1  10  10   16.87    1.83
  -1 -10 -10   21.78    1.28
  -1 -10 -11    3.67    1.24
   1  10  11    5.70    0.97
  -1 -10 -11    3.15    1.24
   1  10  11    5.46    0.81
  -1 -10 -12   49.04    3.62
  -1 -10 -12   45.43    3.58
  -1 -10 -12   46.93    2.44
   1  10  12   49.29    2.75
   1  10  12   48.60    2.49
  -1 -10 -13   31.98    2.89
  -1 -10 -13   35.72    2.99
  -1 -10 -13   33.48    1.90
   1  10  13   34.04    1.93
   1  10  13   35.70    2.18
   1  10  14    1.95    0.68
  -1 -10 -14    1.97    0.63
   1  10  15   74.90    3.49
  -1 -10 -15   76.90    3.53
   1  10  16    5.79    0.69
  -1 -10 -16    5.78    0.69
   1  10  17   78.43    3.60
  -1 -10 -17   90.27    3.73
  -1 -10 -18   14.26    0.90
   1  11 -13    5.14    0.60
   1  11 -13    4.82    0.53
   1  11 -12   10.41    0.89
   1  11 -12   10.22    0.86
   1  11 -11    0.44    0.56
   1  11 -11    0.76    0.60
   1  11 -11    0.04    0.62
   1  11 -10   16.16    1.05
   1  11 -10   20.96    1.34
   1  11 -10   18.63    1.32
   1  11 -10   16.46    1.01
   1  11 -10   17.97    1.29
   1  11  -9    0.85    0.66
   1  11  -9    1.01    0.80
   1  11  -9    1.19    0.55
   1  11  -9    0.61    0.40
   1  11  -9    0.94    0.71
   1  11  -8   25.56    1.60
   1  11  -8   26.36    1.68
   1  11  -8   23.25    1.40
   1  11  -8   23.20    1.62
   1  11  -7    2.18    0.74
   1  11  -7    2.58    0.75
   1  11  -7    3.39    0.60
   1  11  -7    1.74    0.85
   1  11  -6   20.85    1.21
   1  11  -6   24.12    1.60
   1  11  -6   23.77    1.50
   1  11  -6   24.97    1.42
   1  11  -6   19.80    1.21
   1  11  -6   21.54    1.23
   1  11  -5    2.35    0.97
   1  11  -5    2.64    0.67
   1  11  -5    3.51    0.65
   1  11  -5    3.21    0.59
   1  11  -5    2.36    0.56
   1  11  -5    3.19    0.50
   1  11  -5    2.27    0.47
   1  11  -5    3.14    1.02
   1  11  -5    1.80    0.88
   1  11  -5    2.33    0.48
   1  11  -4  110.87    4.88
   1  11  -4  111.36    4.89
   1  11  -4  113.47    4.88
   1  11  -4  115.68    6.02
   1  11  -4  100.82    4.80
   1  11  -4  105.10    4.96
   1  11  -4  111.86    6.04
   1  11  -4  115.80    4.89
   1  11  -4  117.37    4.90
   1  11  -4  124.39    5.06
   1  11  -3    0.29    0.60
   1  11  -3    0.18    0.44
   1  11  -3    0.29    0.96
   1  11  -3    0.29    0.45
   1  11  -3    0.03    0.52
   1  11  -3    0.14    0.53
   1  11  -3    0.25    0.45
   1  11  -3    1.69    0.93
   1  11  -3    0.05    0.76
   1  11  -2   72.87    3.29
   1  11  -2   80.15    4.55
   1  11  -2   69.08    4.32
   1  11  -2   65.39    3.20
   1  11  -2   70.85    3.30
   1  11  -2   71.42    3.29
   1  11  -2   72.82    3.29
   1  11  -2   74.06    3.30
   1  11  -2   67.98    3.42
   1  11  -1    0.44    0.54
   1  11  -1    1.66    0.61
   1  11  -1   -0.19    0.56
   1  11  -1    0.42    0.50
   1  11  -1   -0.30    1.02
   1  11  -1    0.88    0.45
   1  11  -1    0.03    0.51
   1  11  -1    0.91    0.49
   1  11  -1    0.60    0.69
   1  11  -1    0.64    0.94
   1  11   0   12.03    0.99
   1  11   0   10.61    0.97
   1  11   0   14.15    0.98
   1  11   0   12.60    1.69
   1  11   0   12.28    1.01
   1  11   0   12.40    0.93
   1  11   0   12.37    0.97
   1  11   0   12.37    0.95
   1  11   0   11.97    1.65
   1  11   0   13.54    1.09
   1  11   0   10.81    0.92
   1  11   1    0.92    0.48
   1  11   1    2.99    0.68
   1  11   1    2.49    1.14
   1  11   1    2.01    0.72
   1  11   1    2.33    0.65
   1  11   1    2.59    0.61
   1  11   1    2.30    0.60
   1  11   1    2.57    0.68
   1  11   1    2.64    0.65
   1  11   2    0.34    0.89
   1  11   2    1.11    0.51
   1  11   2    1.30    0.53
   1  11   2    1.01    0.54
   1  11   2    0.72    0.50
   1  11   2    1.27    0.61
   1  11   2    0.80    0.50
   1  11   2   -0.63    1.04
   1  11   2    2.05    0.73
   1  11   2    1.18    0.64
   1  11   2    0.16    0.61
   1  11   2    1.65    0.65
   1  11   3    5.38    0.72
   1  11   3    6.55    0.74
   1  11   3    5.29    0.67
   1  11   3    4.23    0.81
   1  11   3    6.17    0.81
   1  11   3    5.25    0.71
   1  11   3    5.25    1.26
   1  11   3    5.08    0.73
   1  11   3    5.94    0.70
   1  11   4    0.61    0.55
   1  11   4    0.34    0.88
   1  11   4    0.60    0.46
   1  11   4    0.46    0.58
   1  11   4    0.92    0.49
   1  11   4    0.76    0.60
   1  11   4    0.48    0.48
   1  11   4    0.32    1.03
   1  11   4    0.96    0.50
   1  11   4    0.83    0.63
   1  11   4   -0.21    0.66
   1  11   4    0.89    0.61
  -1 -11  -4   -0.80    1.10
  -1 -11  -4   -0.32    1.02
   1  11   5   33.02    1.84
   1  11   5   32.75    1.93
   1  11   5   33.03    1.80
  -1 -11  -5   36.31    2.90
  -1 -11  -5   36.74    2.90
   1  11   5   30.84    1.78
   1  11   5   33.16    1.78
   1  11   5   32.09    1.80
   1  11   5   33.00    1.82
   1  11   5   31.41    1.72
   1  11   5   34.48    2.79
   1  11   5   32.66    2.78
   1  11   5   34.24    1.89
   1  11   6   44.06    2.25
   1  11   6   42.67    2.21
   1  11   6   40.04    2.18
   1  11   6   42.48    2.38
   1  11   6   43.59    2.17
  -1 -11  -6   44.51    3.30
  -1 -11  -6   46.54    3.30
   1  11   6   42.32    2.17
   1  11   6   40.37    2.16
   1  11   6   44.41    2.13
   1  11   6   41.07    3.19
   1  11   6   42.36    3.20
   1  11   6   44.41    2.29
   1  11   7   49.34    2.50
   1  11   7   46.89    2.43
   1  11   7   49.12    2.44
   1  11   7   48.79    2.66
   1  11   7   52.48    2.42
  -1 -11  -7   56.12    3.68
  -1 -11  -7   45.44    3.50
   1  11   7   45.91    3.43
   1  11   7   50.15    2.43
   1  11   7   48.21    2.40
   1  11   7   46.09    3.42
   1  11   7   46.59    2.50
  -1 -11  -8    8.38    1.57
   1  11   8   11.15    1.02
   1  11   8   13.01    1.24
   1  11   8   10.88    0.87
  -1 -11  -8   10.39    1.70
   1  11   8   13.04    1.69
   1  11   8    9.90    0.84
   1  11   8   10.77    0.86
   1  11   8   11.54    0.94
   1  11   8   10.47    0.94
   1  11   8   11.05    1.69
   1  11   8   10.10    1.02
   1  11   9   41.19    2.07
   1  11   9   35.87    1.88
   1  11   9   35.99    1.88
   1  11   9   40.12    2.26
   1  11   9   34.37    1.83
  -1 -11  -9   40.07    3.11
  -1 -11  -9   36.46    2.99
   1  11   9   36.63    2.79
   1  11   9   36.01    1.85
   1  11   9   35.32    1.85
   1  11   9   31.36    2.71
   1  11   9   32.71    1.97
   1  11  10    0.44    0.37
  -1 -11 -10    0.17    0.98
  -1 -11 -10    0.35    1.00
   1  11  10    0.12    0.40
   1  11  10    0.27    0.66
   1  11  10    0.57    0.62
   1  11  10    1.08    0.52
   1  11  10   -0.03    0.51
   1  11  10    0.41    0.39
   1  11  11   -0.32    0.66
   1  11  11   -0.42    0.64
   1  11  11    0.14    0.80
  -1 -11 -11    0.71    1.02
  -1 -11 -11    0.70    1.09
   1  11  12   16.35    1.26
  -1 -11 -12   16.91    1.23
   1  11  12   17.63    1.50
  -1 -11 -12   20.19    2.20
  -1 -11 -12   22.01    2.26
   1  11  13    2.99    0.87
   1  11  13    2.20    0.67
  -1 -11 -13    2.20    0.61
   1  11  14    0.19    0.58
  -1 -11 -14    1.04    0.54
   1  11  15   27.28    1.51
  -1 -11 -15   26.41    1.51
   1  11  16   10.56    0.80
  -1 -11 -16   10.44    0.82
  -1 -11 -17   10.05    0.74
   1  12 -14    1.39    0.28
   1  12 -13   20.36    1.02
   1  12 -12    2.21    0.49
   1  12 -11    3.24    0.65
   1  12 -10    5.25    0.79
   1  12 -10    4.95    0.69
   1  12  -9   13.99    1.12
   1  12  -9   12.29    0.87
   1  12  -9   11.77    0.97
   1  12  -8   10.34    1.12
   1  12  -8   11.16    0.98
   1  12  -8   10.64    0.90
   1  12  -8   10.33    0.86
   1  12  -7    3.20    0.60
   1  12  -7    3.05    0.67
   1  12  -6   27.93    1.73
   1  12  -6   25.96    1.52
   1  12  -6   21.71    1.26
   1  12  -6   26.74    1.51
   1  12  -6   21.98    1.27
   1  12  -6   22.97    1.28
   1  12  -5   10.09    0.79
   1  12  -5   10.73    0.79
   1  12  -5    7.81    1.34
   1  12  -5   10.43    0.94
   1  12  -5   10.03    0.86
   1  12  -5    9.79    0.85
   1  12  -5   12.29    0.99
   1  12  -5   10.29    0.78
   1  12  -4    6.56    0.78
   1  12  -4    6.70    0.69
   1  12  -4    6.12    1.41
   1  12  -4    7.78    0.71
   1  12  -4    6.53    0.69
   1  12  -4    6.02    1.31
   1  12  -4    8.54    0.85
   1  12  -4    6.18    0.77
   1  12  -3   15.77    1.09
   1  12  -3   13.60    1.79
   1  12  -3   14.47    1.04
   1  12  -3   15.37    1.15
   1  12  -3   16.36    1.14
   1  12  -3   15.66    1.09
   1  12  -3   16.85    1.10
   1  12  -3   14.91    1.90
   1  12  -3   16.10    1.34
   1  12  -2  112.50    4.78
   1  12  -2  103.32    5.91
   1  12  -2  100.45    4.67
   1  12  -2  109.45    4.77
   1  12  -2  106.23    4.78
   1  12  -2  113.90    4.79
   1  12  -2  112.32    4.79
   1  12  -2  102.05    5.98
   1  12  -2   98.34    4.89
   1  12  -1    5.31    0.80
   1  12  -1    7.49    0.86
   1  12  -1    6.30    0.83
   1  12  -1    5.47    0.74
   1  12  -1    6.38    0.74
   1  12  -1    7.64    1.48
   1  12  -1    5.33    0.73
   1  12  -1    6.18    0.74
   1  12  -1    3.17    0.89
   1  12  -1    4.77    1.39
   1  12   0    7.51    0.90
   1  12   0    9.54    0.86
   1  12   0    7.39    0.91
   1  12   0    7.64    1.57
   1  12   0    6.66    0.80
   1  12   0    8.34    0.83
   1  12   0    7.91    0.79
   1  12   0    9.76    1.58
   1  12   0    7.44    0.98
   1  12   0    8.77    0.90
   1  12   1    1.05    0.45
   1  12   1    0.78    0.65
   1  12   1    2.42    1.19
   1  12   1    0.38    0.75
   1  12   1    0.04    0.68
   1  12   1    0.28    0.59
   1  12   1   -0.05    0.58
   1  12   1    0.55    0.70
   1  12   1    0.34    0.63
   1  12   2    0.19    1.02
   1  12   2    0.22    0.53
   1  12   2    0.64    0.51
   1  12   2    0.70    0.70
   1  12   2    0.09    0.59
   1  12   2    0.18    1.09
   1  12   2    0.75    0.56
   1  12   2    0.57    0.55
   1  12   2    0.26    0.64
   1  12   2    1.43    0.68
   1  12   2    0.05    0.76
   1  12   2    1.06    0.65
   1  12   2   -0.09    0.69
   1  12   3   18.58    1.37
   1  12   3   17.14    1.26
   1  12   3   16.72    1.28
   1  12   3   18.46    1.27
   1  12   3   20.14    2.25
   1  12   3   18.28    1.27
   1  12   3   19.02    1.24
   1  12   3   19.84    1.25
   1  12   3   17.60    1.31
  -1 -12  -3   17.49    2.13
  -1 -12  -3   17.24    2.15
   1  12   4    9.97    1.03
   1  12   4    9.71    1.04
   1  12   4   10.39    1.03
   1  12   4   11.38    1.07
   1  12   4   10.41    0.93
  -1 -12  -4   11.60    1.79
  -1 -12  -4    8.86    1.66
   1  12   4   10.46    0.94
   1  12   4   12.44    0.96
   1  12   4    9.40    1.60
   1  12   4   10.46    0.92
   1  12   4    9.51    1.75
   1  12   4    9.15    0.93
   1  12   4   11.38    1.10
   1  12   5    9.67    0.95
   1  12   5    8.10    0.91
   1  12   5    8.27    1.01
   1  12   5    7.75    0.82
   1  12   5    8.21    1.59
   1  12   5    8.06    0.83
   1  12   5    7.63    0.84
   1  12   5    4.10    1.36
   1  12   5    8.01    0.77
   1  12   5    7.16    0.92
   1  12   5    8.30    1.00
  -1 -12  -5    6.53    1.55
  -1 -12  -5    5.51    1.48
   1  12   6   11.95    1.07
   1  12   6   12.33    1.18
   1  12   6   11.03    0.96
  -1 -12  -6   10.82    1.76
  -1 -12  -6   14.10    1.84
   1  12   6   13.52    1.85
   1  12   6   10.79    0.96
   1  12   6   11.40    0.96
   1  12   6   10.72    1.04
   1  12   6   11.33    1.04
   1  12   6   12.34    1.84
   1  12   6   11.87    1.12
   1  12   7    5.92    0.87
   1  12   7    8.26    1.00
   1  12   7    6.10    0.85
   1  12   7    6.85    0.76
   1  12   7    5.33    1.47
   1  12   7   10.83    1.59
   1  12   7    8.04    0.80
   1  12   7    6.67    0.76
   1  12   7    7.07    0.96
   1  12   7    6.78    0.91
  -1 -12  -7    8.97    1.49
  -1 -12  -7    8.11    1.58
  -1 -12  -8   13.37    1.96
   1  12   8   16.50    1.29
   1  12   8   19.49    1.50
   1  12   8   17.09    1.13
  -1 -12  -8   18.22    2.10
   1  12   8   17.47    2.01
   1  12   8   17.07    1.12
   1  12   8   16.12    1.12
   1  12   8   16.21    1.20
   1  12   8   16.88    1.21
   1  12   8   14.78    1.96
   1  12   8   14.60    1.26
   1  12   9   64.83    3.06
   1  12   9   63.90    2.90
   1  12   9   58.31    2.88
   1  12   9   67.36    3.29
   1  12   9   59.84    2.87
  -1 -12  -9   56.58    4.07
  -1 -12  -9   64.79    4.20
   1  12   9   55.95    3.93
   1  12   9   57.05    3.93
   1  12   9   61.54    2.88
   1  12   9   58.87    2.86
   1  12   9   60.08    3.01
   1  12  10   15.88    1.20
   1  12  10   12.78    1.34
   1  12  10   12.54    0.90
  -1 -12 -10   11.97    1.84
  -1 -12 -10   13.04    1.84
   1  12  10   13.86    1.10
   1  12  10   15.45    1.00
   1  12  10   13.75    0.97
   1  12  10   11.48    0.90
   1  12  10   11.28    0.89
   1  12  11   47.03    2.37
   1  12  11   41.50    2.25
  -1 -12 -11   39.54    3.32
  -1 -12 -11   41.60    3.30
  -1 -12 -11   47.81    2.31
  -1 -12 -12   10.58    0.91
   1  12  12    9.29    1.18
   1  12  12    9.52    0.97
   1  12  13   10.52    0.95
  -1 -12 -13   10.24    0.88
   1  12  14   19.54    1.25
  -1 -12 -14   20.07    1.23
   1  12  15    7.82    0.74
  -1 -12 -15    9.30    0.74
   1  12  16    4.54    0.51
  -1 -12 -16    5.43    0.54
   1  13 -13    5.44    0.42
   1  13 -12   22.22    1.11
   1  13 -11    0.56    0.45
   1  13 -10   13.95    1.00
   1  13  -9    1.44    0.47
   1  13  -9    1.63    0.69
   1  13  -9    0.96    0.28
   1  13  -8    2.67    0.59
   1  13  -8    3.63    0.79
   1  13  -8    2.46    0.48
   1  13  -7   12.75    1.00
   1  13  -7   12.31    0.94
   1  13  -6    1.93    0.55
   1  13  -6    1.26    0.88
   1  13  -6    1.45    0.33
   1  13  -6    1.12    0.32
   1  13  -5    3.49    0.51
   1  13  -5    3.59    0.52
   1  13  -5    4.85    0.69
   1  13  -5    3.61    0.60
   1  13  -5    4.61    0.62
   1  13  -5    4.47    0.52
   1  13  -4    9.71    0.87
   1  13  -4    8.95    0.87
   1  13  -4   10.31    0.82
   1  13  -4   10.04    0.82
   1  13  -4    7.04    1.41
   1  13  -4   10.89    0.97
   1  13  -4   10.78    0.84
   1  13  -3   11.05    0.90
   1  13  -3   11.61    1.69
   1  13  -3   10.12    0.87
   1  13  -3   11.61    0.98
   1  13  -3   10.99    0.98
   1  13  -3   12.80    0.94
   1  13  -3   10.78    0.89
   1  13  -3   10.97    1.64
   1  13  -3   10.90    1.21
   1  13  -2    0.53    0.65
   1  13  -2    1.19    0.55
   1  13  -2   -0.17    1.06
   1  13  -2    0.25    0.49
   1  13  -2    0.28    0.57
   1  13  -2    0.12    0.63
   1  13  -2    0.16    0.50
   1  13  -2   -0.35    0.98
   1  13  -2   -0.05    0.82
   1  13  -1    6.28    0.83
   1  13  -1    6.02    0.86
   1  13  -1    5.71    0.73
   1  13  -1    4.36    0.82
   1  13  -1    6.95    1.53
   1  13  -1    4.48    0.72
   1  13  -1    6.51    0.76
   1  13  -1    5.56    0.74
   1  13  -1    4.32    0.97
   1  13  -1    6.64    1.52
   1  13   0   15.58    1.22
   1  13   0   14.50    1.21
   1  13   0   15.85    1.14
   1  13   0   14.91    2.09
   1  13   0   14.61    1.09
   1  13   0   18.58    1.19
   1  13   0   14.85    1.11
   1  13   0   16.03    2.04
   1  13   0   14.34    1.20
   1  13   0   13.84    1.27
   1  13   1   37.22    2.19
   1  13   1   37.50    2.15
   1  13   1   33.90    3.14
   1  13   1   39.80    2.03
   1  13   1   43.02    3.35
   1  13   1   38.64    2.12
   1  13   1   42.64    2.17
   1  13   1   37.85    2.13
   1  13   2    5.46    0.90
   1  13   2    6.35    0.80
   1  13   2    5.81    0.77
   1  13   2    4.93    0.70
   1  13   2    5.87    0.78
   1  13   2    7.37    0.91
   1  13   2    6.92    1.62
   1  13   2    7.01    0.83
   1  13   2    7.07    0.90
   1  13   2    6.54    0.83
   1  13   2    5.71    0.99
  -1 -13  -2    5.19    1.44
  -1 -13  -2    7.08    1.53
   1  13   2    5.09    0.84
   1  13   3   11.84    1.05
   1  13   3   13.83    1.09
  -1 -13  -3   14.04    1.97
  -1 -13  -3   15.62    2.01
   1  13   3   14.87    1.10
   1  13   3   11.79    1.12
   1  13   3   13.23    1.07
   1  13   3   14.93    1.11
   1  13   3   11.45    1.86
   1  13   3   11.07    1.17
   1  13   3    9.61    1.05
   1  13   3   12.54    1.06
   1  13   4    1.55    0.67
   1  13   4    3.01    1.22
   1  13   4    0.19    0.59
   1  13   4    0.31    0.53
   1  13   4    0.69    0.71
   1  13   4    0.65    0.61
   1  13   4    0.33    0.57
   1  13   4    1.91    0.73
   1  13   4   -0.14    0.57
   1  13   4    1.88    1.26
   1  13   4    0.40    0.79
   1  13   4    0.90    0.67
   1  13   4    0.55    0.72
  -1 -13  -4    1.25    1.06
  -1 -13  -4    0.54    1.06
   1  13   5   12.88    1.07
   1  13   5   11.62    1.07
   1  13   5   12.69    1.14
   1  13   5   12.41    1.03
   1  13   5   12.07    1.90
   1  13   5    9.77    0.96
   1  13   5   10.23    0.96
   1  13   5    6.92    1.59
   1  13   5   11.37    0.94
   1  13   5   10.09    1.05
   1  13   5   10.11    1.11
  -1 -13  -5   15.85    1.95
  -1 -13  -5   11.12    1.74
   1  13   6    0.06    0.69
   1  13   6   -0.04    0.54
   1  13   6    0.36    0.71
   1  13   6    0.54    1.20
   1  13   6   -0.76    0.53
   1  13   6    1.35    1.11
   1  13   6    0.05    0.53
   1  13   6   -0.18    0.71
   1  13   6   -0.78    0.76
   1  13   6    0.42    0.71
  -1 -13  -6    0.35    1.01
  -1 -13  -6   -0.70    1.19
   1  13   7   65.44    3.15
   1  13   7   65.42    3.32
   1  13   7   62.16    3.06
  -1 -13  -7   62.64    4.25
  -1 -13  -7   59.15    4.21
   1  13   7   53.56    4.19
   1  13   7   64.90    3.06
   1  13   7   64.30    3.07
   1  13   7   65.76    3.10
   1  13   7   65.72    3.10
   1  13   7   60.79    4.25
   1  13   7   60.67    3.14
   1  13   8   40.22    2.13
   1  13   8   39.18    2.02
   1  13   8   38.00    2.02
   1  13   8   39.35    2.28
   1  13   8   38.14    1.99
  -1 -13  -8   33.22    2.99
  -1 -13  -8   34.42    3.01
   1  13   8   35.49    3.01
   1  13   8   33.54    2.93
   1  13   8   36.68    1.98
   1  13   8   36.97    1.98
   1  13   8   38.39    2.12
   1  13   9    7.86    0.75
  -1 -13  -9    6.91    1.53
   1  13   9    8.39    0.77
   1  13   9    7.10    0.73
   1  13   9    8.18    0.85
   1  13   9    7.47    0.81
   1  13   9    8.50    1.09
  -1 -13  -9    5.23    1.46
   1  13   9    8.17    0.95
   1  13   9    8.18    0.95
   1  13  10   14.42    1.12
   1  13  10   12.32    1.30
   1  13  10   13.07    0.94
   1  13  10   13.40    0.99
   1  13  10   14.77    1.01
   1  13  10   13.81    0.94
   1  13  10   14.59    1.17
  -1 -13 -11   42.59    2.18
   1  13  11   49.07    2.31
   1  13  11   46.83    2.56
   1  13  12    1.78    0.62
  -1 -13 -12    1.21    0.50
   1  13  13    0.30    0.54
  -1 -13 -13    0.53    0.45
   1  13  14    2.83    0.56
  -1 -13 -14    2.33    0.48
   1  13  15    1.48    0.41
  -1 -13 -15    0.54    0.37
   1  14 -11    0.29    0.29
   1  14 -10   28.78    1.45
   1  14  -9    0.47    0.35
   1  14  -9   -0.11    0.54
   1  14  -8    0.97    0.45
   1  14  -8   -0.17    0.63
   1  14  -7   34.30    1.70
   1  14  -7   35.78    1.89
   1  14  -7   30.44    1.66
   1  14  -6    0.78    0.45
   1  14  -6    1.28    0.78
   1  14  -5    0.72    0.50
   1  14  -5    0.55    0.43
   1  14  -5   -0.03    0.44
   1  14  -4    7.43    0.73
   1  14  -4    8.89    0.75
   1  14  -4   10.21    0.89
   1  14  -4    9.57    0.81
   1  14  -4   10.56    0.83
   1  14  -4   11.45    1.15
   1  14  -3    2.88    0.54
   1  14  -3    3.30    0.55
   1  14  -3    4.21    0.66
   1  14  -3    3.41    0.66
   1  14  -3    2.87    0.53
   1  14  -3    2.65    0.90
   1  14  -2   32.76    1.72
   1  14  -2   31.06    1.75
   1  14  -2   30.45    1.73
   1  14  -2   30.30    1.70
   1  14  -2   32.30    1.72
   1  14  -2   29.29    1.89
   1  14  -2   29.53    1.60
   1  14  -1    4.53    0.69
   1  14  -1    4.37    0.68
   1  14  -1    4.22    0.74
   1  14  -1    4.68    0.81
   1  14  -1    4.03    0.77
   1  14  -1    4.23    0.66
   1  14  -1    4.75    0.70
   1  14  -1    3.82    0.93
   1  14  -1    1.82    1.08
   1  14   0   12.69    1.05
   1  14   0   15.10    1.16
   1  14   0   15.41    1.16
   1  14   0   11.99    1.84
   1  14   0   14.39    1.09
   1  14   0   15.98    1.12
   1  14   0   14.38    1.10
   1  14   0   12.07    1.12
   1  14   0   12.54    1.92
   1  14   0   13.72    1.04
   1  14   0   12.88    1.22
   1  14   1    6.19    0.82
   1  14   1    6.76    0.92
   1  14   1    6.22    0.78
   1  14   1    6.20    0.94
   1  14   1    8.54    0.95
   1  14   1    7.28    1.52
   1  14   2  103.86    4.89
   1  14   2  106.83    4.99
   1  14   2  113.91    4.84
   1  14   2  116.34    4.95
   1  14   2  112.35    4.95
   1  14   2  103.95    4.92
   1  14   2   98.78    6.27
   1  14   3   41.12    2.19
   1  14   3   39.57    2.31
   1  14   3   44.07    2.25
   1  14   3   44.28    2.26
   1  14   3   44.73    2.27
   1  14   3   48.36    2.23
   1  14   3   38.05    3.39
   1  14   3   42.31    2.22
   1  14   3   34.16    2.14
   1  14   4   27.90    1.85
   1  14   4   31.59    2.98
   1  14   4   35.41    2.02
   1  14   4   34.22    1.90
   1  14   4   34.27    1.91
   1  14   4   35.64    1.92
   1  14   4   35.51    1.89
   1  14   4   32.83    1.93
   1  14   4   32.88    1.85
   1  14   4   33.85    3.09
   1  14   5   34.91    1.89
   1  14   5   32.84    1.93
   1  14   5   29.13    2.92
   1  14   5   35.63    1.89
   1  14   5   31.25    1.84
   1  14   5   33.58    1.88
   1  14   5   29.37    1.90
   1  14   5   35.64    1.93
   1  14   5   32.22    1.91
   1  14   5   32.64    2.98
   1  14   5   33.75    2.00
   1  14   6   70.42    3.63
   1  14   6   79.22    3.58
   1  14   6   74.55    3.56
   1  14   6   78.78    3.58
   1  14   6   74.63    3.61
   1  14   6   79.13    3.60
   1  14   6   71.07    3.68
   1  14   6   75.61    4.97
   1  14   6   76.94    3.60
   1  14   6   78.49    3.61
   1  14   7    6.19    0.76
   1  14   7    6.51    0.75
   1  14   7    7.25    0.76
   1  14   7    7.91    0.96
   1  14   7    7.12    0.99
   1  14   7    5.84    0.90
   1  14   7    7.71    0.90
   1  14   7    6.93    0.87
   1  14   8    0.27    0.44
   1  14   8    0.18    0.67
   1  14   8   -0.04    0.71
   1  14   8   -0.22    0.66
   1  14   8   -0.08    0.47
   1  14   8    0.53    0.62
   1  14   8    0.98    0.63
   1  14   8    0.35    0.46
   1  14   9   -0.06    0.68
   1  14   9    0.31    0.43
   1  14   9    0.13    0.64
   1  14   9    0.28    0.64
   1  14   9   -0.17    0.57
   1  14   9   -0.53    0.55
   1  14   9   -0.41    0.44
   1  14  10    2.64    0.45
  -1 -14 -10    2.79    0.54
   1  14  10    0.84    0.72
   1  14  10    2.45    0.46
   1  14  10    2.06    0.66
   1  14  10    2.04    0.69
   1  14  11   -0.40    0.58
   1  14  11    0.94    0.52
  -1 -14 -11    0.65    0.43
   1  14  12    2.40    0.58
  -1 -14 -12    1.66    0.45
   1  14  13   11.60    0.85
   1  14  14    9.90    0.70
   1  15 -10    2.80    0.33
   1  15  -9    9.10    0.65
   1  15  -9    7.75    0.65
   1  15  -8    1.82    0.50
   1  15  -8    1.34    0.48
   1  15  -8    1.37    0.35
   1  15  -7    1.21    0.58
   1  15  -7    1.19    0.51
   1  15  -7    0.56    0.43
   1  15  -6    2.64    0.59
   1  15  -6    1.36    0.53
   1  15  -5    4.23    0.50
   1  15  -5    3.87    0.48
   1  15  -5    4.88    0.71
   1  15  -5    5.90    0.71
   1  15  -5    5.12    0.60
   1  15  -4    8.83    1.00
   1  15  -4    7.94    0.75
   1  15  -4    6.75    0.81
   1  15  -4    7.17    0.68
   1  15  -4    7.42    0.67
   1  15  -3    0.82    0.41
   1  15  -3   -0.27    0.40
   1  15  -3    0.72    0.53
   1  15  -3    0.53    0.52
   1  15  -3    0.77    0.60
   1  15  -3    0.26    0.75
   1  15  -2    1.02    0.45
   1  15  -2    1.73    0.48
   1  15  -2    1.68    0.50
   1  15  -2    1.82    0.61
   1  15  -2    1.72    0.62
   1  15  -2    0.81    0.82
   1  15  -1    1.26    0.66
   1  15  -1   -0.41    0.63
   1  15  -1    0.34    0.45
   1  15  -1    0.68    0.48
   1  15  -1    0.83    0.44
   1  15  -1    0.57    0.49
   1  15  -1    0.44    0.54
   1  15  -1    0.85    0.77
   1  15   0    0.71    0.69
   1  15   0    1.69    0.69
   1  15   0    1.97    0.54
   1  15   0    2.60    0.59
   1  15   0    2.30    0.58
   1  15   0    1.95    0.57
   1  15   0    2.49    0.63
   1  15   0    2.06    0.78
   1  15   1   10.83    0.98
   1  15   1   11.70    0.99
   1  15   1   11.60    0.92
   1  15   1   10.64    1.05
   1  15   1   13.33    1.08
   1  15   1   10.44    0.98
   1  15   1   11.59    1.08
   1  15   2   70.65    3.47
   1  15   2   70.27    3.36
   1  15   2   80.90    3.53
   1  15   2   78.29    3.52
   1  15   2   71.73    3.45
   1  15   3    7.36    0.81
   1  15   3    7.49    0.83
   1  15   3    6.78    0.83
   1  15   3    6.46    0.81
   1  15   4   56.45    2.59
   1  15   4   51.05    2.60
   1  15   4   49.73    2.61
   1  15   4   51.93    2.63
   1  15   4   51.89    2.71
   1  15   5    0.38    0.55
   1  15   5    0.04    0.72
   1  15   5   -0.21    0.70
   1  15   5    0.30    0.51
   1  15   5    0.59    0.47
   1  15   5    0.77    0.78
   1  15   5    0.37    0.63
   1  15   5    0.68    0.54
   1  15   6    3.80    0.66
   1  15   6    6.38    0.82
   1  15   6    4.29    0.79
   1  15   6    4.58    0.68
   1  15   6    3.77    0.71
   1  15   6    2.90    0.76
   1  15   6    4.76    0.85
   1  15   6    3.63    0.75
   1  15   6    4.00    0.63
   1  15   7    1.22    0.50
   1  15   7    1.34    0.67
   1  15   7    0.07    0.65
   1  15   7    1.04    0.51
   1  15   7    0.36    0.58
   1  15   7    0.44    0.66
   1  15   7    1.73    0.68
   1  15   7    0.42    0.70
   1  15   7    0.87    0.49
   1  15   8   14.54    0.99
   1  15   8   15.07    1.07
   1  15   8   14.39    1.06
   1  15   8   12.80    1.15
   1  15   8   15.81    1.14
   1  15   8   14.05    1.09
   1  15   8   13.32    0.98
   1  15   8   12.45    1.11
   1  15   9   -0.03    0.57
   1  15   9   -0.04    0.64
   1  15   9    0.43    0.58
   1  15   9    0.36    0.38
   1  15   9    0.06    0.37
   1  15   9    0.09    0.52
   1  15   9    0.81    0.54
   1  15  10    3.06    0.63
   1  15  10    2.81    0.60
   1  15  10    3.72    0.73
   1  15  11    6.68    0.81
   1  15  11    6.57    0.70
   1  15  12    4.83    0.58
   1  15  12    5.96    0.72
   1  15  13    2.71    0.42
   1  15  13    3.18    0.57
   1  15  14   12.90    0.84
   1  15  15    5.61    0.48
   1  16  -7    3.52    0.37
   1  16  -7    4.01    0.50
   1  16  -6   12.53    0.78
   1  16  -5    6.19    0.62
   1  16  -4   11.23    0.82
   1  16  -4    8.18    0.61
   1  16  -4    7.85    0.62
   1  16  -4   10.43    0.90
   1  16  -3    5.43    0.58
   1  16  -3    5.05    0.59
   1  16  -3    6.07    0.80
   1  16  -2   14.01    0.94
   1  16  -2   12.81    0.92
   1  16  -2   13.67    1.09
   1  16  -1    5.98    0.62
   1  16  -1    4.57    0.78
   1  16  -1    6.83    0.74
   1  16  -1    5.67    0.71
   1  16  -1    6.40    0.62
   1  16   0   16.84    1.07
   1  16   0   15.67    1.05
   1  16   0   17.26    1.15
   1  16   0   17.32    1.16
   1  16   1    0.25    0.61
   1  16   1    1.22    0.64
   1  16   1    0.29    0.44
   1  16   1    0.94    0.48
   1  16   1    1.03    0.48
   1  16   1    0.61    0.48
   1  16   2    2.07    0.54
   1  16   2    3.56    0.76
   1  16   2    2.01    0.70
   1  16   3   23.92    1.34
   1  16   3   23.16    1.41
   1  16   3   23.12    1.40
   1  16   3   23.15    1.42
   1  16   3   23.49    1.48
   1  16   3   26.44    1.52
   1  16   4    4.00    0.61
   1  16   4    4.83    0.67
   1  16   4    4.50    0.64
   1  16   4    4.90    0.65
   1  16   5    0.24    0.56
   1  16   5    0.78    0.45
   1  16   5    0.43    0.66
   1  16   5    1.04    0.67
   1  16   5    1.14    0.49
   1  16   6    4.82    0.69
   1  16   6    2.43    0.53
   1  16   6    3.27    0.71
   1  16   6    2.85    0.68
   1  16   6    2.95    0.55
   1  16   7    3.61    0.66
   1  16   7    3.17    0.53
   1  16   7    2.29    0.47
   1  16   7    2.22    0.63
   1  16   7    3.99    0.64
   1  16   8   -0.22    0.51
   1  16   8   -0.19    0.52
   1  16   8    0.74    0.54
   1  16   9   -0.03    0.55
   1  16  10    1.30    0.52
   1  16  11    0.02    0.44
   1  16  12    5.15    0.57
   1  16  13    1.31    0.37
   1  17  -5    1.92    0.33
   1  17  -4    0.21    0.37
   1  17  -3   -0.05    0.30
   1  17  -3    1.00    0.31
   1  17  -3    1.02    0.43
   1  17  -2   16.35    0.95
   1  17  -2   15.75    0.95
   1  17  -1   12.45    0.82
   1  17  -1   11.71    0.82
   1  17   0    0.02    0.46
   1  17   0    0.51    0.46
   1  17   1    4.25    0.61
   1  17   1    3.09    0.58
   1  17   2    0.39    0.52
   1  17   2   -0.08    0.54
   1  17   2    0.40    0.37
   1  17   3    4.90    0.53
   1  17   3    5.77    0.60
   1  17   3    5.79    0.71
   1  17   3    6.38    0.72
   1  17   3    4.61    0.57
   1  17   4    3.13    0.50
   1  17   5   10.76    0.90
   1  17   5   12.49    0.91
   1  17   5   11.81    0.81
   1  17   6    0.90    0.52
   1  17   6    0.85    0.51
   1  17   6    1.23    0.46
   1  17   7    1.84    0.51
   1  17   7    3.23    0.55
   1  17   7    1.91    0.48
   1  17   8   16.95    0.99
   1  17   8   19.00    1.03
   1  17   9    1.89    0.44
   1  17  10    0.45    0.35
   1  17  11    1.39    0.33
   1  18  -2    3.71    0.40
   1  18  -1    0.11    0.24
   1  18  -1    0.10    0.24
   1  18   0    0.81    0.35
   1  18   0    0.72    0.34
   1  18   1    9.01    0.66
   1  18   1    9.04    0.66
   1  18   1   10.86    0.68
   1  18   2    1.81    0.43
   1  18   2    2.44    0.41
   1  18   3   -0.21    0.41
   1  18   3    0.25    0.40
   1  18   3   -0.41    0.38
   1  18   5   22.56    1.14
   1  18   5   20.55    1.14
   1  18   6    5.61    0.54
   1  18   6    4.74    0.52
   1  18   6    5.44    0.41
   1  18   7   23.87    1.13
   1  18   7   23.25    1.13
   1  18   7   22.07    1.07
  -2  18   8    0.89    0.24
  -2  18   7    4.22    0.40
  -2  18   6    4.36    0.47
  -2  18   6    6.08    0.47
  -2  18   5    2.78    0.46
  -2  18   5    4.81    0.45
  -2  18   2    2.92    0.47
  -2  18   1   12.22    0.76
  -2  18   0    7.50    0.57
  -2  18   0    7.88    0.56
  -2  18  -1   -0.01    0.29
  -2  18  -1   -0.13    0.29
  -2  18  -2    2.19    0.34
  -2  17   9   10.91    0.73
  -2  17   8   -0.38    0.44
  -2  17   7    0.15    0.46
  -2  17   7   -0.18    0.48
  -2  17   6    2.21    0.56
  -2  17   6    2.94    0.57
  -2  17   6    3.00    0.55
  -2  17   5   25.34    1.45
  -2  17   5   25.57    1.44
  -2  17   5   29.98    1.45
  -2  17   4    3.00    0.56
  -2  17   3    8.89    0.75
  -2  17   2    3.51    0.55
  -2  17   2    2.53    0.62
  -2  17   2    4.04    0.65
  -2  17   2    2.75    0.52
  -2  17   1    2.40    0.62
  -2  17   1    3.56    0.61
  -2  17   1    2.74    0.56
  -2  17   0    1.80    0.55
  -2  17   0    2.28    0.56
  -2  17   0    2.64    0.54
  -2  17  -1    0.06    0.47
  -2  17  -1   -0.06    0.46
  -2  17  -1    0.39    0.48
  -2  17  -2    4.68    0.55
  -2  17  -2    6.58    0.62
  -2  17  -3   -0.24    0.33
  -2  17  -4    3.00    0.47
  -2  17  -5    2.56    0.40
  -2  16  13    1.78    0.29
  -2  16  12    0.42    0.37
  -2  16  12    0.65    0.35
  -2  16  11    1.54    0.46
  -2  16  11    1.22    0.41
  -2  16  10    0.70    0.49
  -2  16  10    0.52    0.51
  -2  16   9    0.27    0.55
  -2  16   9    0.97    0.55
  -2  16   8    1.12    0.53
  -2  16   8    1.01    0.53
  -2  16   8    1.19    0.61
  -2  16   8    0.71    0.62
  -2  16   8    1.47    0.60
  -2  16   7    1.87    0.60
  -2  16   7    1.42    0.61
  -2  16   7    1.60    0.63
  -2  16   7    2.35    0.66
  -2  16   7    3.18    0.72
  -2  16   6    2.68    0.67
  -2  16   6    3.64    0.69
  -2  16   6    3.95    0.72
  -2  16   6    3.78    0.73
  -2  16   6    3.53    0.79
  -2  16   5    1.55    0.67
  -2  16   5    2.37    0.71
  -2  16   5    2.09    0.66
  -2  16   5    0.91    0.75
  -2  16   4    7.09    0.81
  -2  16   4    6.43    0.93
  -2  16   3    2.35    0.65
  -2  16   3    2.53    0.61
  -2  16   2    1.63    0.65
  -2  16   2    1.22    0.71
  -2  16   2    0.49    0.67
  -2  16   2    0.34    0.59
  -2  16   1    1.47    0.62
  -2  16   1    0.71    0.67
  -2  16   1    1.83    0.72
  -2  16   1    0.84    0.61
  -2  16   0   23.64    1.36
  -2  16   0   24.59    1.44
  -2  16   0   23.03    1.40
  -2  16   0   23.40    1.40
  -2  16  -1    1.25    0.59
  -2  16  -1    1.94    0.62
  -2  16  -1    3.40    0.68
  -2  16  -2    1.41    0.56
  -2  16  -2    1.71    0.58
  -2  16  -3    1.16    0.51
  -2  16  -3    1.18    0.51
  -2  16  -4    7.33    0.70
  -2  16  -4    5.89    0.59
  -2  16  -4    8.05    0.75
  -2  16  -5    0.77    0.45
  -2  16  -5    1.22    0.51
  -2  16  -6    0.21    0.43
  -2  16  -6    0.31    0.42
  -2  16  -7    6.98    0.58
  -2  16  -7    8.16    0.60
  -2  16  -8    2.88    0.36
  -2  15  14    3.83    0.40
  -2  15  14    2.87    0.40
  -2  15  13   39.65    1.86
  -2  15  13   39.70    1.89
  -2  15  12    2.91    0.51
  -2  15  12    3.47    0.60
  -2  15  12    3.51    0.60
  -2  15  11   22.26    1.34
  -2  15  11   25.72    1.44
  -2  15  10   12.65    1.03
  -2  15  10   13.29    1.06
  -2  15   9   25.34    1.57
  -2  15   9   26.37    1.59
  -2  15   8   14.78    1.06
  -2  15   8   15.23    1.06
  -2  15   8   15.09    1.22
  -2  15   8   16.69    1.22
  -2  15   8   14.39    1.19
  -2  15   7   -0.07    0.65
  -2  15   7    1.28    0.66
  -2  15   7    0.13    0.71
  -2  15   7   -0.40    0.75
  -2  15   7   -0.04    0.71
  -2  15   6    1.73    0.71
  -2  15   6    1.25    0.69
  -2  15   6    1.65    0.74
  -2  15   6    1.05    0.76
  -2  15   6   -0.60    0.81
  -2  15   5   36.95    2.05
  -2  15   5   37.07    2.05
  -2  15   5   37.28    2.17
  -2  15   5   37.66    2.10
  -2  15   5   40.52    2.08
  -2  15   4   63.78    3.03
  -2  15   4   62.28    3.01
  -2  15   4   62.55    3.11
  -2  15   4   59.63    3.05
  -2  15   4   62.73    3.01
  -2  15   3   38.27    2.06
  -2  15   2    1.28    0.81
  -2  15   2    2.79    0.82
  -2  15   2    2.26    0.75
  -2  15   1    1.77    0.79
  -2  15   1    1.29    0.74
  -2  15   1    0.91    0.69
  -2  15   1    2.09    0.81
  -2  15   0    2.90    0.76
  -2  15   0    1.67    0.71
  -2  15   0    2.51    0.79
  -2  15   0    1.22    0.67
  -2  15  -1    1.52    0.65
  -2  15  -1    1.39    0.69
  -2  15  -1    0.55    0.65
  -2  15  -1    1.98    0.64
  -2  15  -2    1.22    0.66
  -2  15  -2    1.79    0.66
  -2  15  -2    0.79    0.63
  -2  15  -3    3.91    0.67
  -2  15  -3    3.42    0.65
  -2  15  -3    2.39    0.69
  -2  15  -4    1.63    0.55
  -2  15  -4    1.17    0.53
  -2  15  -4    2.40    0.67
  -2  15  -4    1.15    0.70
  -2  15  -5    0.74    0.47
  -2  15  -5    0.04    0.59
  -2  15  -5   -0.46    0.63
  -2  15  -6    0.40    0.57
  -2  15  -6   -0.33    0.56
  -2  15  -7    9.19    0.76
  -2  15  -7    9.44    0.86
  -2  15  -8    6.01    0.68
  -2  15  -8    7.25    0.64
  -2  14  15    5.47    0.50
  -2  14  15    4.05    0.45
  -2  14  14    0.79    0.45
  -2  14  14    1.09    0.46
  -2  14  13    6.38    0.72
  -2  14  13    6.93    0.75
  -2  14  13    6.51    0.63
  -2  14  12    0.33    0.62
  -2  14  12    0.29    0.61
  -2  14  12    0.93    0.54
  -2  14  11    3.00    0.70
  -2  14  11    2.35    0.75
  -2  14  11    2.47    0.72
  -2  14  10    7.51    0.94
  -2  14  10    7.01    0.91
  -2  14   9    1.27    0.77
  -2  14   9    1.79    0.77
  -2  14   9    1.40    0.59
  -2  14   9    1.43    0.58
  -2  14   8    1.44    0.82
  -2  14   8    2.57    0.84
  -2  14   8    3.09    0.70
  -2  14   8    1.53    0.66
  -2  14   7   15.84    1.26
  -2  14   7   16.51    1.29
  -2  14   7   12.87    1.27
  -2  14   7   15.52    1.14
  -2  14   7   12.34    1.11
  -2  14   6    2.75    0.91
  -2  14   6    3.21    0.83
  -2  14   6    2.78    0.85
  -2  14   6    2.31    0.73
  -2  14   6    2.03    0.76
  -2  14   5   11.02    1.08
  -2  14   5    9.10    1.14
  -2  14   5    9.49    1.11
  -2  14   5   11.12    1.06
  -2  14   5    8.74    1.01
  -2  14   4    4.06    0.69
  -2  14   4    3.49    1.27
  -2  14   4    4.10    0.84
  -2  14   4    3.96    0.87
  -2  14   4    2.15    0.88
  -2  14   4    3.69    0.88
  -2  14   4    3.02    0.87
  -2  14   4    2.76    0.67
  -2  14   3   46.11    2.30
  -2  14   3   43.73    2.25
  -2  14   3   40.96    2.22
  -2  14   2    4.24    1.54
  -2  14   2    1.56    0.59
  -2  14   2    2.74    1.23
  -2  14   2    1.87    0.61
  -2  14   2    1.94    0.62
  -2  14   2    2.44    0.79
  -2  14   2    2.98    0.85
  -2  14   2    2.63    0.86
  -2  14   1   28.95    1.83
  -2  14   1   36.77    1.95
  -2  14   1   34.09    1.93
  -2  14   1   36.05    1.94
  -2  14   1   34.39    2.00
  -2  14   0   29.54    1.80
  -2  14   0   27.86    1.64
  -2  14   0   27.17    2.68
  -2  14   0   26.68    1.67
  -2  14   0   25.08    1.54
  -2  14   0   29.87    1.69
  -2  14   0   29.26    1.66
  -2  14   0   28.62    1.72
  -2  14   0   29.25    1.74
  -2  14  -1    7.61    0.78
  -2  14  -1    6.68    0.90
  -2  14  -1    7.99    0.89
  -2  14  -1    6.59    0.95
  -2  14  -1    7.33    0.93
  -2  14  -1    8.13    0.91
  -2  14  -1    7.21    1.06
  -2  14  -2    0.35    0.69
  -2  14  -2    1.10    0.56
  -2  14  -2    0.22    0.66
  -2  14  -2    0.58    0.67
  -2  14  -2    0.50    0.69
  -2  14  -2   -0.05    0.92
  -2  14  -3    0.77    0.59
  -2  14  -3    0.51    0.72
  -2  14  -3    1.00    0.64
  -2  14  -3    1.25    0.66
  -2  14  -4    5.06    0.73
  -2  14  -4    4.59    0.88
  -2  14  -4    6.28    0.89
  -2  14  -4    5.43    0.71
  -2  14  -4    5.71    0.74
  -2  14  -4    4.54    1.00
  -2  14  -5    2.95    0.84
  -2  14  -5    3.78    0.80
  -2  14  -5    2.79    0.62
  -2  14  -5    3.45    0.58
  -2  14  -5    2.05    0.58
  -2  14  -5    2.95    0.89
  -2  14  -6    0.91    0.75
  -2  14  -6    0.19    0.54
  -2  14  -6    1.40    0.69
  -2  14  -6    1.38    0.81
  -2  14  -7    0.44    0.68
  -2  14  -7    2.01    0.66
  -2  14  -7    0.88    0.54
  -2  14  -7    1.16    0.72
  -2  14  -8   -0.13    0.54
  -2  14  -8    0.17    0.63
  -2  14  -9   25.52    1.33
  -2  14 -10    1.54    0.52
  -2  14 -11    0.02    0.38
  -2  13  16    0.25    0.33
  -2  13  15    1.28    0.46
  -2  13  15    1.22    0.50
  -2  13  14    4.03    0.67
  -2  13  13    7.62    0.86
  -2  13  13    5.60    0.69
  -2  13  12   27.15    1.62
  -2  13  12   29.25    1.74
  -2  13  11    3.05    0.74
  -2  13  11    3.28    0.81
  -2  13  10    4.37    0.87
  -2  13  10    4.81    0.90
  -2  13   9    4.13    0.68
  -2  13   9    4.23    0.68
  -2  13   9    2.31    0.85
  -2  13   9    3.07    0.84
  -2  13   8    3.55    0.71
  -2  13   8    2.61    0.67
  -2  13   8    2.81    0.88
  -2  13   8    1.17    0.83
  -2  13   7    4.89    0.83
  -2  13   7    6.74    0.85
  -2  13   7    6.04    1.00
  -2  13   7    5.86    0.96
  -2  13   7    3.75    1.36
  -2  13   6   12.08    0.96
  -2  13   6    9.18    1.63
  -2  13   6   12.89    1.06
  -2  13   6   10.70    1.05
  -2  13   6   10.35    1.18
  -2  13   6   12.76    1.17
  -2  13   6   13.06    1.20
  -2  13   6   12.38    1.97
  -2  13   6   10.47    0.93
  -2  13   5   39.10    2.09
  -2  13   5   40.07    3.20
  -2  13   5   36.08    2.05
  -2  13   5   41.83    3.28
  -2  13   5   40.78    2.13
  -2  13   5   39.68    2.13
  -2  13   5   41.34    2.24
  -2  13   5   38.98    2.16
  -2  13   5   39.85    2.21
  -2  13   5   35.41    2.15
  -2  13   4   33.28    1.84
  -2  13   4   30.57    1.88
  -2  13   4   32.44    1.91
  -2  13   4   32.81    1.95
  -2  13   4   32.09    1.89
  -2  13   4   33.85    1.93
  -2  13   4   26.77    2.87
  -2  13   4   32.94    1.84
  -2  13   4   31.27    2.88
  -2  13   4   31.74    1.89
  -2  13   4   33.03    1.99
  -2  13   3    1.63    0.63
  -2  13   3    0.39    1.10
  -2  13   3    1.12    0.63
  -2  13   3    1.43    0.79
  -2  13   3    1.67    0.72
  -2  13   3    1.61    0.63
  -2  13   3    2.25    0.72
  -2  13   2   12.98    1.19
  -2  13   2   16.22    1.24
  -2  13   2   12.88    2.04
  -2  13   2   13.43    1.08
  -2  13   2   15.87    2.09
  -2  13   2   11.62    1.09
  -2  13   2   14.17    1.07
  -2  13   2   12.88    1.15
  -2  13   2   11.70    1.07
  -2  13   2   13.60    1.04
  -2  13   2   15.23    1.12
  -2  13   2   12.30    1.05
  -2  13   1  108.47    6.34
  -2  13   1  112.91    5.10
  -2  13   1  116.72    5.11
  -2  13   1  109.02    4.91
  -2  13   1  103.99    5.00
  -2  13   1  108.06    4.94
  -2  13   1  119.19    5.03
  -2  13   1  107.53    4.98
  -2  13   1  116.01    5.04
  -2  13   1  118.29    5.04
  -2  13   0    8.63    0.87
  -2  13   0    7.81    1.01
  -2  13   0    6.67    0.82
  -2  13   0    6.80    0.91
  -2  13   0    7.21    1.55
  -2  13   0    9.58    1.02
  -2  13   0    8.80    0.97
  -2  13   0    8.92    1.69
  -2  13   0    7.63    0.83
  -2  13   0    7.78    0.86
  -2  13   0    7.50    0.78
  -2  13   0    7.05    0.93
  -2  13   0    6.90    1.08
  -2  13   0    6.91    0.88
  -2  13  -1  149.29    7.01
  -2  13  -1  174.42    7.12
  -2  13  -1  155.79    8.50
  -2  13  -1  172.13    7.16
  -2  13  -1  170.71    7.15
  -2  13  -1  156.11    8.45
  -2  13  -1  171.09    7.13
  -2  13  -1  166.27    7.14
  -2  13  -1  168.19    7.24
  -2  13  -1  166.72    7.19
  -2  13  -1  156.41    7.24
  -2  13  -1  166.05    7.13
  -2  13  -2   77.45    3.52
  -2  13  -2   70.75    3.43
  -2  13  -2   68.06    4.55
  -2  13  -2   79.14    3.46
  -2  13  -2   73.35    4.68
  -2  13  -2   74.16    3.50
  -2  13  -2   68.91    3.58
  -2  13  -2   75.97    3.45
  -2  13  -2   73.00    3.45
  -2  13  -2   74.60    3.46
  -2  13  -2   71.73    3.51
  -2  13  -3    3.39    0.74
  -2  13  -3    3.34    0.84
  -2  13  -3    2.48    0.72
  -2  13  -3    5.22    1.39
  -2  13  -3    3.38    0.74
  -2  13  -3    2.64    0.72
  -2  13  -4    3.47    0.74
  -2  13  -4    4.33    0.74
  -2  13  -4    3.79    0.73
  -2  13  -4    4.22    1.00
  -2  13  -5    0.89    0.68
  -2  13  -5    0.83    0.74
  -2  13  -5    1.02    0.57
  -2  13  -5    1.46    0.58
  -2  13  -5    0.47    0.85
  -2  13  -6    2.05    0.73
  -2  13  -6    3.45    0.81
  -2  13  -6    3.26    0.60
  -2  13  -6    2.69    0.58
  -2  13  -6    3.11    0.92
  -2  13  -7    4.28    0.80
  -2  13  -7    3.38    0.78
  -2  13  -7    5.61    0.90
  -2  13  -8   33.30    1.76
  -2  13  -8   32.47    1.86
  -2  13  -8   32.57    1.87
  -2  13  -9    2.34    0.61
  -2  13  -9    2.32    0.73
  -2  13  -9    3.48    0.66
  -2  13  -9    2.64    0.70
  -2  13 -10    3.70    0.71
  -2  13 -10    2.97    0.57
  -2  13 -10    3.44    0.61
  -2  13 -10    4.14    0.64
  -2  13 -11    0.28    0.43
  -2  13 -11    1.36    0.54
  -2  13 -12    4.15    0.48
  -2  13 -12    4.93    0.56
  -2  13 -13    0.52    0.27
  -2  12  17    6.23    0.52
  -2  12  16    3.23    0.56
  -2  12  15    4.23    0.69
  -2  12  14    7.89    0.74
  -2  12  14    9.53    0.94
  -2  12  13    2.09    0.78
  -2  12  13    0.07    0.56
  -2  12  12   38.54    2.12
  -2  12  12   42.60    2.25
  -2  12  11   -0.36    0.69
  -2  12  11   -0.05    0.75
  -2  12  10    6.61    0.73
  -2  12  10    6.75    0.75
  -2  12  10   11.51    1.07
  -2  12  10   10.43    1.09
  -2  12   9    1.41    0.58
  -2  12   9    1.05    0.60
  -2  12   9    0.81    0.75
  -2  12   9    0.37    0.78
  -2  12   8    2.54    0.69
  -2  12   8    2.14    0.63
  -2  12   8    1.97    0.86
  -2  12   8    1.56    0.76
  -2  12   8    3.03    0.86
  -2  12   8    3.28    1.25
  -2  12   7    1.24    0.51
  -2  12   7    1.11    1.20
  -2  12   7    2.00    0.54
  -2  12   7    2.54    1.04
  -2  12   7    1.90    0.69
  -2  12   7    0.43    0.66
  -2  12   7    1.16    0.57
  -2  12   7    0.82    0.80
  -2  12   7    1.37    0.76
  -2  12   7    1.17    0.75
  -2  12   6   15.48    1.09
  -2  12   6   16.34    1.28
  -2  12   6   15.02    1.15
  -2  12   6   14.58    1.17
  -2  12   6   15.71    2.00
  -2  12   6   13.53    1.07
  -2  12   6   13.08    1.82
  -2  12   6   15.30    1.14
  -2  12   6   15.87    1.32
  -2  12   6   12.56    1.10
  -2  12   5   16.93    1.17
  -2  12   5   17.20    1.16
  -2  12   5   19.08    1.34
  -2  12   5   17.60    2.10
  -2  12   5   16.96    1.28
  -2  12   5   14.84    1.23
  -2  12   5   16.48    2.12
  -2  12   5   16.84    1.17
  -2  12   5   15.86    1.20
  -2  12   5   13.73    1.16
  -2  12   5   18.21    1.37
  -2  12   5   16.99    1.21
  -2  12   4    8.62    0.86
  -2  12   4    7.96    0.83
  -2  12   4    8.06    1.04
  -2  12   4    9.97    1.01
  -2  12   4    8.86    0.99
  -2  12   4    9.95    1.61
  -2  12   4    8.23    0.94
  -2  12   4    9.12    0.98
  -2  12   4    9.32    1.74
  -2  12   4   10.10    0.87
  -2  12   4    8.97    0.92
  -2  12   4    8.57    0.91
  -2  12   4    7.99    0.92
  -2  12   3   18.09    1.32
  -2  12   3   22.07    1.33
  -2  12   3   17.62    2.13
  -2  12   3   18.29    1.32
  -2  12   3   19.43    1.35
  -2  12   3   20.40    1.38
  -2  12   3   19.69    1.29
  -2  12   3   20.52    1.30
  -2  12   3   16.94    1.26
  -2  12   2   15.76    1.13
  -2  12   2   16.50    1.20
  -2  12   2   15.58    1.14
  -2  12   2   13.53    1.93
  -2  12   2   15.26    1.20
  -2  12   2   16.19    1.18
  -2  12   2   16.14    1.19
  -2  12   2   16.77    1.18
  -2  12   2   16.17    1.23
  -2  12   2   17.42    1.20
  -2  12   2   17.18    1.33
  -2  12   2   15.54    1.24
  -2  12   1    8.14    0.88
  -2  12   1    8.33    0.85
  -2  12   1    8.70    0.95
  -2  12   1    9.55    0.99
  -2  12   1    9.47    0.99
  -2  12   1    7.59    1.63
  -2  12   1   10.42    1.04
  -2  12   1    9.99    1.05
  -2  12   1   10.14    0.96
  -2  12   1    9.86    0.97
  -2  12   1    8.40    0.91
  -2  12   0   20.25    1.38
  -2  12   0   22.44    1.34
  -2  12   0   21.23    1.37
  -2  12   0   19.65    1.30
  -2  12   0   22.55    1.43
  -2  12   0   23.35    2.33
  -2  12   0   20.41    1.40
  -2  12   0   23.29    1.42
  -2  12   0   15.32    2.14
  -2  12   0   22.66    1.34
  -2  12   0   17.91    1.26
  -2  12   0   21.39    1.39
  -2  12   0   21.11    1.44
  -2  12   0   17.45    1.46
  -2  12   0   19.85    1.43
  -2  12   0   22.76    1.40
  -2  12  -1    5.25    0.68
  -2  12  -1    5.84    0.83
  -2  12  -1    5.59    0.86
  -2  12  -1    4.40    0.66
  -2  12  -1    6.74    1.40
  -2  12  -1    4.76    0.64
  -2  12  -1    4.49    0.84
  -2  12  -1    5.36    0.78
  -2  12  -1    5.06    0.79
  -2  12  -1    4.93    0.78
  -2  12  -1    5.18    1.42
  -2  12  -1    5.12    0.67
  -2  12  -1    5.89    0.70
  -2  12  -1    5.01    0.96
  -2  12  -1    5.78    0.78
  -2  12  -2   69.68    3.17
  -2  12  -2   67.25    3.20
  -2  12  -2   70.17    4.38
  -2  12  -2   67.95    3.11
  -2  12  -2   63.29    3.09
  -2  12  -2   67.29    4.22
  -2  12  -2   72.75    3.12
  -2  12  -2   67.19    3.10
  -2  12  -2   57.35    2.97
  -2  12  -2   66.56    3.10
  -2  12  -2   61.98    3.14
  -2  12  -2   59.20    3.10
  -2  12  -3    0.77    0.57
  -2  12  -3    1.22    0.66
  -2  12  -3    1.42    0.66
  -2  12  -3    0.31    1.04
  -2  12  -3    0.42    0.47
  -2  12  -3    1.78    0.69
  -2  12  -3    1.00    0.98
  -2  12  -3    1.32    0.53
  -2  12  -3    1.40    0.50
  -2  12  -3    0.30    0.67
  -2  12  -3    1.20    0.66
  -2  12  -4    0.70    0.88
  -2  12  -4    0.27    0.55
  -2  12  -4    0.80    0.62
  -2  12  -4    0.36    0.58
  -2  12  -4   -0.44    0.68
  -2  12  -4    0.48    0.70
  -2  12  -4   -0.45    0.94
  -2  12  -5   -0.04    0.50
  -2  12  -5    0.28    1.03
  -2  12  -5   -0.17    0.59
  -2  12  -5    0.10    0.58
  -2  12  -5    0.11    0.86
  -2  12  -5    0.16    0.69
  -2  12  -6   49.62    2.49
  -2  12  -6   50.64    2.50
  -2  12  -6   56.60    2.81
  -2  12  -6   54.62    2.67
  -2  12  -6   54.93    2.80
  -2  12  -6   55.52    2.61
  -2  12  -7   38.22    2.19
  -2  12  -7   39.83    2.23
  -2  12  -7   38.64    2.10
  -2  12  -8   40.99    2.23
  -2  12  -8   38.69    2.09
  -2  12  -8   43.04    2.29
  -2  12  -9    0.04    0.70
  -2  12  -9   -0.26    0.63
  -2  12  -9   -0.10    0.65
  -2  12 -10   12.82    1.02
  -2  12 -10   13.59    1.11
  -2  12 -10   11.20    0.92
  -2  12 -11    3.32    0.60
  -2  12 -11    2.17    0.64
  -2  12 -12    6.12    0.69
  -2  12 -12    6.50    0.74
  -2  12 -13   19.19    1.12
  -2  12 -13   19.73    1.11
  -2  12 -14    0.74    0.29
  -2  12 -14    0.13    0.25
  -2  11  18    0.53    0.28
  -2  11  17    0.48    0.43
  -2  11  16   14.75    1.03
  -2  11  15    1.52    0.67
  -2  11  14    3.08    0.77
  -2  11  14    2.55    0.60
  -2  11  13   14.16    1.21
  -2  11  13   11.98    1.02
  -2  11  12    2.16    0.72
  -2  11  12    1.14    0.82
  -2  11  11    6.44    0.90
  -2  11  11    7.47    1.03
  -2  11  10    4.65    0.85
  -2  11  10    5.08    0.94
  -2  11   9    2.21    0.59
  -2  11   9    2.68    0.62
  -2  11   9    1.68    1.06
  -2  11   9    3.63    0.83
  -2  11   9    1.96    0.68
  -2  11   9    3.50    0.83
  -2  11   8   13.40    1.07
  -2  11   8   16.95    1.30
  -2  11   8   12.96    1.03
  -2  11   8   14.86    1.08
  -2  11   8   16.27    1.10
  -2  11   8   16.11    1.28
  -2  11   8   15.65    1.24
  -2  11   8   16.12    1.89
  -2  11   7   37.14    1.98
  -2  11   7   37.54    2.12
  -2  11   7   40.95    2.19
  -2  11   7   36.16    1.99
  -2  11   7   39.91    2.04
  -2  11   7   37.87    2.02
  -2  11   7   43.33    2.30
  -2  11   7   39.08    2.98
  -2  11   7   40.89    2.00
  -2  11   7   34.98    2.01
  -2  11   7   43.16    2.22
  -2  11   7   38.49    2.99
  -2  11   6    9.60    0.84
  -2  11   6   10.37    0.86
  -2  11   6   10.25    1.02
  -2  11   6   10.30    1.05
  -2  11   6   11.72    1.67
  -2  11   6    9.31    0.91
  -2  11   6    9.66    0.91
  -2  11   6   10.78    0.93
  -2  11   6   11.78    1.13
  -2  11   6    7.62    1.51
  -2  11   6   10.20    0.87
  -2  11   6    8.90    0.89
  -2  11   6   11.01    1.07
  -2  11   6   10.95    1.01
  -2  11   5    0.63    0.48
  -2  11   5   -0.41    0.67
  -2  11   5    0.65    0.71
  -2  11   5    0.83    0.89
  -2  11   5    0.21    0.52
  -2  11   5   -0.19    0.65
  -2  11   5    0.46    0.61
  -2  11   5   -0.27    0.59
  -2  11   5    0.19    0.46
  -2  11   5    0.47    1.07
  -2  11   5   -0.08    0.44
  -2  11   5    0.04    0.50
  -2  11   5    1.42    0.62
  -2  11   4   76.61    3.37
  -2  11   4   73.38    3.36
  -2  11   4   73.19    3.43
  -2  11   4   74.61    4.54
  -2  11   4   69.98    3.39
  -2  11   4   70.22    3.37
  -2  11   4   73.62    3.38
  -2  11   4   73.42    3.45
  -2  11   4   70.50    4.48
  -2  11   4   77.50    3.37
  -2  11   4   64.95    3.34
  -2  11   4   74.65    3.47
  -2  11   4   67.42    3.40
  -2  11   3  137.20    5.88
  -2  11   3  130.41    5.85
  -2  11   3  126.44    5.88
  -2  11   3  133.21    5.92
  -2  11   3  144.11    5.88
  -2  11   3  136.89    7.14
  -2  11   3  142.28    5.89
  -2  11   3  141.49    5.88
  -2  11   3  136.31    5.91
  -2  11   3  133.32    5.90
  -2  11   3  131.12    5.83
  -2  11   3  128.79    5.83
  -2  11   2    4.77    0.70
  -2  11   2    4.34    0.77
  -2  11   2    4.52    0.71
  -2  11   2    5.20    1.26
  -2  11   2    4.97    0.71
  -2  11   2    5.22    0.65
  -2  11   2    5.17    0.66
  -2  11   2    5.55    0.68
  -2  11   2    4.64    0.68
  -2  11   2    4.28    0.72
  -2  11   2    5.58    0.68
  -2  11   2    4.60    0.82
  -2  11   2    6.20    0.78
  -2  11   2    4.86    0.66
  -2  11   1   42.91    2.22
  -2  11   1   39.22    2.21
  -2  11   1   40.33    2.17
  -2  11   1   37.93    3.08
  -2  11   1   43.15    2.21
  -2  11   1   40.08    2.14
  -2  11   1   39.78    2.08
  -2  11   1   44.21    2.17
  -2  11   1   40.43    2.13
  -2  11   1   41.11    2.14
  -2  11   1   41.20    2.13
  -2  11   1   42.74    2.20
  -2  11   1   45.88    2.19
  -2  11   0   47.83    2.67
  -2  11   0   52.99    2.67
  -2  11   0   55.32    2.68
  -2  11   0   55.67    2.62
  -2  11   0   58.15    2.63
  -2  11   0   51.39    3.60
  -2  11   0   52.58    2.55
  -2  11   0   55.91    2.71
  -2  11   0   55.98    2.66
  -2  11   0   55.74    3.72
  -2  11   0   51.39    2.59
  -2  11   0   49.95    2.62
  -2  11   0   52.30    2.60
  -2  11   0   57.33    2.67
  -2  11   0   50.54    2.63
  -2  11  -1   15.35    1.09
  -2  11  -1   15.92    1.09
  -2  11  -1   15.11    1.16
  -2  11  -1   13.21    1.03
  -2  11  -1   15.54    1.13
  -2  11  -1   17.41    1.95
  -2  11  -1   15.17    1.27
  -2  11  -1   14.68    1.19
  -2  11  -1   15.88    1.13
  -2  11  -1   17.50    1.15
  -2  11  -1   15.63    1.84
  -2  11  -1   17.36    1.20
  -2  11  -1   16.48    1.04
  -2  11  -1   15.86    1.08
  -2  11  -1   14.75    1.13
  -2  11  -2   41.71    2.14
  -2  11  -2   40.98    2.08
  -2  11  -2   41.50    2.08
  -2  11  -2   36.62    1.99
  -2  11  -2   40.96    2.08
  -2  11  -2   41.92    3.13
  -2  11  -2   37.46    2.12
  -2  11  -2   41.59    2.08
  -2  11  -2   40.03    2.09
  -2  11  -2   43.84    3.08
  -2  11  -2   40.69    2.18
  -2  11  -2   44.49    2.10
  -2  11  -2   37.44    2.07
  -2  11  -3    8.33    0.83
  -2  11  -3    7.68    0.75
  -2  11  -3    9.51    0.77
  -2  11  -3    7.89    0.90
  -2  11  -3    8.59    0.89
  -2  11  -3    6.86    1.35
  -2  11  -3    6.92    1.00
  -2  11  -3    8.58    0.85
  -2  11  -3    8.32    0.85
  -2  11  -3    6.18    1.46
  -2  11  -3    8.06    0.94
  -2  11  -3    8.13    0.75
  -2  11  -3    8.35    0.80
  -2  11  -4   10.24    0.91
  -2  11  -4    9.68    1.07
  -2  11  -4   10.28    0.87
  -2  11  -4   10.77    0.91
  -2  11  -4   10.08    1.53
  -2  11  -4    8.88    1.02
  -2  11  -4    8.27    1.44
  -2  11  -4   10.79    0.96
  -2  11  -4    8.49    0.91
  -2  11  -4    9.89    0.82
  -2  11  -4    8.17    0.83
  -2  11  -4    8.88    0.80
  -2  11  -5   -0.67    1.01
  -2  11  -5    0.62    0.49
  -2  11  -5    0.47    0.56
  -2  11  -5    0.83    0.53
  -2  11  -5    0.39    0.69
  -2  11  -5    0.41    0.77
  -2  11  -6   14.18    1.03
  -2  11  -6   12.97    0.96
  -2  11  -6   13.42    0.97
  -2  11  -6   14.28    1.26
  -2  11  -6   16.38    1.28
  -2  11  -7    5.89    0.95
  -2  11  -7    5.44    0.86
  -2  11  -7    5.08    0.63
  -2  11  -7    5.52    0.92
  -2  11  -8    5.20    0.90
  -2  11  -8    4.71    0.89
  -2  11  -8    3.60    0.79
  -2  11  -8    5.28    0.68
  -2  11  -9   14.86    1.22
  -2  11  -9   16.00    1.16
  -2  11  -9   16.27    1.32
  -2  11  -9   13.23    1.03
  -2  11 -10    1.74    0.71
  -2  11 -10    2.33    0.77
  -2  11 -10    1.52    0.65
  -2  11 -10    1.85    0.48
  -2  11 -11    9.79    0.83
  -2  11 -11    9.47    1.01
  -2  11 -11   10.09    0.89
  -2  11 -12   67.62    2.95
  -2  11 -12   54.20    2.67
  -2  11 -13    0.74    0.55
  -2  11 -13    0.89    0.56
  -2  11 -14    1.73    0.47
  -2  11 -14    1.35    0.45
  -2  11 -15   11.26    0.70
  -2  10  18    1.04    0.40
  -2  10  17    4.82    0.64
  -2  10  16   23.67    1.44
  -2  10  15    9.91    1.01
  -2  10  14   18.62    1.20
  -2  10  14   19.02    1.40
  -2  10  13   26.91    1.59
   2 -10 -13   25.05    1.46
  -2  10  13   28.32    1.75
  -2  10  12   20.67    1.38
   2 -10 -12   18.98    1.22
  -2  10  12   21.16    1.50
  -2  10  11   57.30    2.78
   2 -10 -11   51.53    2.58
  -2  10  11   57.00    2.87
  -2  10  10   13.85    1.14
  -2  10  10   12.34    1.20
   2 -10 -10   11.25    0.89
  -2  10   9   -0.03    0.51
  -2  10   9    0.85    0.52
  -2  10   9   -0.05    0.73
  -2  10   9    0.26    0.64
  -2  10   9    1.26    0.73
  -2  10   9   -0.59    0.93
  -2  10   8   23.14    1.42
  -2  10   8   26.35    2.21
  -2  10   8   26.83    1.78
  -2  10   8   26.23    1.40
  -2  10   8   28.02    2.31
  -2  10   8   24.96    1.39
  -2  10   8   25.38    1.43
  -2  10   8   24.42    1.43
  -2  10   8   24.85    1.55
  -2  10   8   28.15    1.66
  -2  10   8   25.14    1.48
  -2  10   8   29.65    1.66
  -2  10   7   -0.40    0.46
  -2  10   7    0.14    0.83
  -2  10   7    0.77    0.44
  -2  10   7   -0.29    0.53
  -2  10   7    0.13    0.54
  -2  10   7    0.92    0.67
  -2  10   7    0.07    0.39
  -2  10   7    0.66    1.04
  -2  10   7    0.76    0.69
  -2  10   7    0.36    0.63
  -2  10   7    0.90    0.60
  -2  10   7    0.12    0.45
  -2  10   6    0.33    0.45
  -2  10   6    0.73    0.89
  -2  10   6    1.51    0.63
   2 -10  -6   -0.32    0.69
  -2  10   6    0.32    0.47
  -2  10   6    0.30    0.55
  -2  10   6    0.34    0.55
  -2  10   6    0.21    0.60
  -2  10   6   -0.07    0.39
  -2  10   6    0.38    0.41
  -2  10   6   -0.41    1.05
  -2  10   6    0.30    0.40
  -2  10   6   -0.34    0.63
  -2  10   6   -0.09    0.65
  -2  10   6    0.75    0.60
  -2  10   5    3.72    0.68
  -2  10   5    4.13    0.58
  -2  10   5    4.40    1.17
  -2  10   5    4.22    0.62
  -2  10   5    3.63    0.64
  -2  10   5    5.04    0.65
  -2  10   5    4.98    0.77
  -2  10   5    3.95    0.57
  -2  10   5    4.26    0.58
  -2  10   5    4.54    1.19
  -2  10   5    3.70    0.58
  -2  10   5    3.92    0.60
   2 -10  -5    3.50    0.90
   2 -10  -5    5.35    1.01
  -2  10   5    4.00    0.71
  -2  10   5    3.38    0.71
  -2  10   4   14.97    1.02
  -2  10   4   14.29    1.06
  -2  10   4   17.96    1.85
  -2  10   4   16.71    1.17
  -2  10   4   15.37    1.07
  -2  10   4   15.80    1.08
  -2  10   4   16.14    1.08
  -2  10   4   13.75    1.11
  -2  10   4   14.46    1.01
  -2  10   4   15.66    1.83
  -2  10   4   14.05    1.02
  -2  10   4   14.66    1.05
  -2  10   4   15.42    1.01
  -2  10   4   16.57    1.04
   2 -10  -4   14.90    1.48
   2 -10  -4   14.28    1.50
  -2  10   3   34.87    1.80
  -2  10   3   38.11    1.84
  -2  10   3   36.71    1.80
  -2  10   3   33.66    1.81
  -2  10   3   33.97    1.83
  -2  10   3   34.59    1.86
  -2  10   3   32.21    1.82
  -2  10   3   34.36    2.71
  -2  10   3   35.67    1.83
  -2  10   3   30.89    1.80
  -2  10   3   35.04    1.85
  -2  10   3   35.52    1.81
  -2  10   3   39.34    2.80
   2 -10  -3   31.70    2.30
   2 -10  -3   32.88    2.33
  -2  10   3   33.70    1.84
  -2  10   2   78.69    3.42
  -2  10   2   74.24    4.43
  -2  10   2   72.10    3.44
  -2  10   2   71.68    3.42
  -2  10   2   75.28    3.42
  -2  10   2   74.70    3.39
  -2  10   2   79.82    3.41
  -2  10   2   69.30    3.37
  -2  10   2   78.16    3.40
  -2  10   2   74.40    3.41
  -2  10   2   69.53    3.42
   2 -10  -2   69.68    3.99
   2 -10  -2   71.52    4.00
  -2  10   2   76.30    3.37
  -2  10   1   34.20    1.84
  -2  10   1   31.94    1.83
  -2  10   1   32.86    1.87
  -2  10   1   36.76    1.81
  -2  10   1   33.35    1.78
  -2  10   1   34.02    2.62
  -2  10   1   35.24    1.77
  -2  10   1   35.26    1.82
  -2  10   1   35.12    1.84
  -2  10   1   35.56    1.79
  -2  10   1   34.12    2.68
  -2  10   1   34.25    1.79
  -2  10   1   34.03    1.80
  -2  10   1   32.77    1.81
  -2  10   1   32.86    1.80
  -2  10   0   55.50    2.67
  -2  10   0   54.96    2.69
  -2  10   0   50.52    2.66
  -2  10   0   54.45    2.62
  -2  10   0   55.49    2.62
  -2  10   0   59.24    3.60
  -2  10   0   56.19    2.59
  -2  10   0   53.69    2.66
  -2  10   0   58.40    2.63
  -2  10   0   57.30    2.62
  -2  10   0   53.63    2.65
  -2  10   0   57.72    2.66
  -2  10   0   50.14    2.63
  -2  10   0   55.48    2.65
  -2  10  -1    0.43    0.86
  -2  10  -1    0.44    0.52
  -2  10  -1    0.42    0.46
  -2  10  -1    0.16    0.51
  -2  10  -1    0.08    0.56
  -2  10  -1    0.38    0.41
  -2  10  -1    0.59    0.69
  -2  10  -1   -0.10    0.50
  -2  10  -1    0.58    0.51
  -2  10  -1    0.14    0.98
  -2  10  -1    0.64    0.44
  -2  10  -1   -0.28    0.44
  -2  10  -1   -0.21    0.55
  -2  10  -1    0.64    0.42
  -2  10  -1    0.67    0.44
  -2  10  -1    0.47    0.43
  -2  10  -2   23.42    1.34
  -2  10  -2   22.28    2.10
  -2  10  -2   22.46    1.26
  -2  10  -2   22.48    1.34
  -2  10  -2   22.53    1.36
  -2  10  -2   23.18    1.31
  -2  10  -2   21.48    1.29
  -2  10  -2   20.47    1.34
  -2  10  -2   22.61    1.38
  -2  10  -2   22.22    1.32
  -2  10  -2   21.95    1.30
  -2  10  -2   19.12    1.96
  -2  10  -2   20.63    1.38
  -2  10  -2   20.66    1.22
  -2  10  -2   24.07    1.31
  -2  10  -2   19.69    1.29
  -2  10  -2   20.70    1.29
  -2  10  -3   18.55    1.13
  -2  10  -3   16.33    1.83
  -2  10  -3   16.48    1.11
  -2  10  -3   16.68    1.05
  -2  10  -3   16.03    1.05
  -2  10  -3   18.14    1.28
  -2  10  -3   14.68    1.13
  -2  10  -3   14.95    1.08
  -2  10  -3   15.49    1.09
  -2  10  -3   16.19    1.88
  -2  10  -3   17.50    1.24
  -2  10  -3   15.83    1.04
  -2  10  -3   14.64    1.07
  -2  10  -4   22.00    1.28
  -2  10  -4   20.17    1.39
  -2  10  -4   17.84    1.24
  -2  10  -4   19.06    1.19
  -2  10  -4   21.07    1.22
  -2  10  -4   18.79    1.38
  -2  10  -4   21.46    1.20
  -2  10  -4   20.22    1.18
  -2  10  -4   18.30    1.91
  -2  10  -4   18.02    1.19
  -2  10  -4   19.77    1.26
  -2  10  -4   15.25    1.82
  -2  10  -4   19.77    1.18
  -2  10  -5    3.64    0.82
  -2  10  -5    2.99    0.50
  -2  10  -5    2.22    0.51
  -2  10  -5    2.47    0.68
  -2  10  -5    4.18    0.63
  -2  10  -5    4.76    1.18
  -2  10  -5    3.45    0.59
  -2  10  -5    3.03    0.51
  -2  10  -5    3.44    0.59
  -2  10  -5    3.30    0.59
  -2  10  -5    3.60    0.81
  -2  10  -5    4.23    1.00
  -2  10  -6    6.81    0.71
  -2  10  -6    6.05    0.94
  -2  10  -6    5.21    1.16
  -2  10  -6    7.74    1.00
  -2  10  -6    6.34    0.74
  -2  10  -7   54.80    2.72
  -2  10  -7   53.66    2.50
  -2  10  -7   49.65    2.56
  -2  10  -7   51.54    2.79
  -2  10  -7   50.65    2.58
  -2  10  -8   21.77    1.49
  -2  10  -8   20.82    1.26
  -2  10  -8   22.81    1.44
  -2  10  -8   21.74    1.61
  -2  10  -8   21.79    1.41
   2 -10   9   20.18    1.42
  -2  10  -9   27.74    1.77
  -2  10  -9   24.68    1.48
  -2  10  -9   22.83    1.48
  -2  10  -9   24.55    1.57
  -2  10 -10    3.39    0.76
  -2  10 -10    2.67    0.70
   2 -10  10    2.38    0.61
  -2  10 -10    3.28    0.89
  -2  10 -10    2.38    0.65
  -2  10 -11   19.64    1.26
  -2  10 -11   16.66    1.22
   2 -10  11   16.79    1.20
  -2  10 -11   17.73    1.17
  -2  10 -11   20.24    1.46
  -2  10 -12   29.24    1.56
  -2  10 -12   24.49    1.45
  -2  10 -12   30.97    1.77
   2 -10  12   23.44    1.50
  -2  10 -13    1.08    0.66
   2 -10  13   -0.16    0.50
  -2  10 -13    0.03    0.41
  -2  10 -14   -0.39    0.49
  -2  10 -15    6.46    0.56
  -2   9  19    2.57    0.37
   2  -9 -18   12.72    0.91
  -2   9  18   15.25    0.93
  -2   9  17   21.41    1.32
  -2   9  16    0.99    0.66
   2  -9 -16   -0.27    0.44
  -2   9  15   56.07    2.73
   2  -9 -15   50.79    2.51
  -2   9  14    5.14    0.70
   2  -9 -14    5.30    0.69
   2  -9 -13   87.30    3.89
  -2   9  13   84.31    3.92
   2  -9 -12   23.22    1.38
  -2   9  12   23.87    1.49
   2  -9 -11  144.44    6.29
  -2   9  11  150.03    6.43
  -2   9  10   25.81    1.53
   2  -9 -10   23.92    2.16
   2  -9 -10   25.24    2.21
   2  -9 -10   24.14    1.40
  -2   9  10   26.21    1.58
  -2   9   9   12.34    1.04
  -2   9   9    9.92    0.92
  -2   9   9   10.50    1.35
   2  -9  -9   10.83    0.82
   2  -9  -9   12.27    1.51
   2  -9  -9   11.47    1.45
  -2   9   8    0.29    0.34
  -2   9   8   -0.24    0.62
  -2   9   8    0.22    0.45
  -2   9   8    0.39    0.44
  -2   9   8    0.45    0.65
  -2   9   8    0.17    0.34
  -2   9   8    1.00    0.91
   2  -9  -8    0.23    0.72
  -2   9   8   -0.33    0.61
  -2   9   8    0.28    0.54
  -2   9   8    0.31    0.59
   2  -9  -8    0.23    0.79
  -2   9   7   17.99    1.20
  -2   9   7   18.27    1.16
  -2   9   7   16.16    0.99
  -2   9   7   17.56    1.01
  -2   9   7   18.56    1.75
  -2   9   7   14.73    1.03
  -2   9   7   15.71    1.02
  -2   9   7   14.35    1.00
  -2   9   7   18.30    1.27
  -2   9   7   16.32    0.99
   2  -9  -7   16.83    1.63
   2  -9  -7   17.14    1.61
  -2   9   7   15.37    1.66
  -2   9   7   14.01    1.01
  -2   9   7   17.19    1.18
  -2   9   6   16.82    1.09
  -2   9   6   14.36    1.08
  -2   9   6   15.62    1.00
  -2   9   6   13.93    0.99
  -2   9   6   16.75    1.69
   2  -9  -6   12.07    1.39
  -2   9   6   13.72    0.99
  -2   9   6   15.32    1.11
  -2   9   6   15.00    0.98
  -2   9   6   15.15    1.00
  -2   9   6   14.03    1.17
  -2   9   6   14.38    0.96
  -2   9   6   16.99    1.68
  -2   9   6   16.97    1.00
  -2   9   6   16.52    0.97
   2  -9  -6   17.41    1.58
  -2   9   5   52.95    2.66
  -2   9   5   55.10    2.65
  -2   9   5   53.72    2.65
  -2   9   5   58.75    2.73
  -2   9   5   62.44    2.83
  -2   9   5   57.96    2.63
  -2   9   5   62.43    3.55
  -2   9   5   58.20    2.62
  -2   9   5   58.30    2.63
  -2   9   5   53.74    2.61
  -2   9   5   54.34    2.62
   2  -9  -5   56.94    3.25
   2  -9  -5   55.64    3.23
  -2   9   5   60.61    3.58
  -2   9   5   58.57    2.72
  -2   9   5   57.00    2.70
  -2   9   4   69.45    3.23
  -2   9   4   67.79    3.11
   2  -9  -4   60.48    3.60
   2  -9  -4   62.19    3.63
  -2   9   4   71.97    4.07
  -2   9   4   69.79    3.19
  -2   9   4   72.55    4.03
  -2   9   4   71.48    3.11
  -2   9   4   69.52    3.12
  -2   9   3   31.00    1.54
  -2   9   3   31.05    2.38
  -2   9   3   26.16    2.31
  -2   9   3   30.95    2.33
   2  -9  -3   29.74    2.05
   2  -9  -3   31.13    2.07
  -2   9   3   29.41    1.54
  -2   9   3   28.43    1.61
  -2   9   3   29.04    1.53
  -2   9   3   28.99    1.53
  -2   9   2    1.50    0.49
  -2   9   2    2.04    0.47
  -2   9   2    1.98    0.42
  -2   9   2    2.20    0.90
  -2   9   2    2.53    0.97
   2  -9  -2    2.20    0.79
   2  -9  -2    1.40    0.76
  -2   9   2    2.03    0.47
  -2   9   2    2.08    0.46
  -2   9   1   56.66    2.58
  -2   9   1   57.65    2.57
  -2   9   1   54.43    2.56
  -2   9   1   52.23    2.53
  -2   9   1   56.43    2.56
  -2   9   1   55.55    3.44
  -2   9   1   48.83    3.42
  -2   9   1   51.77    3.30
  -2   9   0    7.78    1.31
  -2   9   0    7.04    0.68
  -2   9  -1    3.87    0.94
  -2   9  -1    4.24    0.51
  -2   9  -1    3.54    0.51
  -2   9  -1    2.59    1.07
  -2   9  -1    3.31    1.02
  -2   9  -1    4.19    0.50
  -2   9  -2   63.76    3.75
  -2   9  -2   57.98    2.93
  -2   9  -2   64.60    2.94
  -2   9  -2   59.91    2.96
  -2   9  -2   64.56    2.91
  -2   9  -2   66.37    2.92
  -2   9  -2   63.17    3.77
  -2   9  -2   67.01    2.96
  -2   9  -2   68.68    2.92
  -2   9  -3   76.57    3.31
  -2   9  -3   75.47    4.19
  -2   9  -3   68.13    3.25
  -2   9  -3   71.70    3.28
  -2   9  -3   70.98    4.07
  -2   9  -3   75.06    3.26
  -2   9  -3   73.79    3.26
  -2   9  -3   67.12    3.30
  -2   9  -3   71.78    3.37
  -2   9  -3   68.55    3.29
  -2   9  -3   75.01    3.25
  -2   9  -3   72.57    3.25
  -2   9  -3   71.92    3.24
  -2   9  -3   73.76    3.42
  -2   9  -3   74.32    3.27
  -2   9  -4    8.84    0.88
  -2   9  -4    8.99    0.71
  -2   9  -4    9.38    0.70
  -2   9  -4    9.96    0.75
  -2   9  -4    7.06    1.19
  -2   9  -4    7.70    0.70
  -2   9  -4    6.61    0.66
  -2   9  -4    7.01    1.19
  -2   9  -4    7.97    0.71
  -2   9  -4    8.64    0.72
  -2   9  -4    7.15    0.70
  -2   9  -4    9.28    0.70
  -2   9  -4    7.89    0.78
  -2   9  -4    7.40    0.85
  -2   9  -4    8.50    0.79
  -2   9  -5    8.97    0.97
  -2   9  -5    8.11    0.72
  -2   9  -5    8.05    0.69
  -2   9  -5    8.30    0.72
  -2   9  -5    9.54    1.34
  -2   9  -5    8.49    0.72
  -2   9  -5    8.38    0.73
  -2   9  -5    9.27    0.81
  -2   9  -5    9.11    0.70
  -2   9  -5    9.29    0.95
  -2   9  -5    7.83    1.24
  -2   9  -5    7.49    0.80
  -2   9  -5    9.01    0.84
  -2   9  -6    1.29    0.88
  -2   9  -6    1.50    0.59
  -2   9  -6    1.91    0.69
  -2   9  -6    1.26    0.42
  -2   9  -6    2.25    0.47
  -2   9  -6    1.70    0.72
  -2   9  -7    6.51    0.85
  -2   9  -7    4.84    0.75
  -2   9  -7    5.31    0.81
  -2   9  -7    6.03    0.61
  -2   9  -8   10.84    0.81
  -2   9  -8   11.82    1.08
  -2   9  -8    8.63    1.83
  -2   9  -8   10.72    0.98
  -2   9  -8   11.60    1.01
  -2   9  -9    0.10    0.62
  -2   9  -9    0.04    0.67
  -2   9  -9   -0.89    1.28
  -2   9  -9    0.44    0.34
  -2   9  -9   -0.77    0.67
  -2   9 -10   10.19    0.98
  -2   9 -10   11.16    1.97
  -2   9 -10    9.53    0.93
  -2   9 -10    9.64    1.00
  -2   9 -11   19.65    1.38
   2  -9  11   19.69    1.37
  -2   9 -11   19.73    1.32
  -2   9 -11   21.36    2.48
  -2   9 -11   20.11    1.28
   2  -9  12   33.22    1.85
  -2   9 -12   28.95    1.70
  -2   9 -12   35.57    1.89
   2  -9  13    0.04    0.57
  -2   9 -13   -0.17    0.58
   2  -9  14    1.63    0.54
  -2   9 -14    1.53    0.52
   2  -9  15    9.13    0.79
  -2   9 -15    9.28    0.74
  -2   9 -15    9.55    0.75
  -2   9 -16   13.26    0.92
  -2   9 -17    0.41    0.29
  -2   8  19    0.36    0.37
   2  -8 -19    0.05    0.34
  -2   8  18    0.59    0.50
   2  -8 -18    0.29    0.45
   2  -8 -17    0.97    0.44
  -2   8  16    0.61    0.55
   2  -8 -16   -0.07    0.47
  -2   8  15   51.63    2.93
   2  -8 -15   67.79    2.90
   2  -8 -14  152.24    6.22
  -2   8  14  138.12    6.33
   2  -8 -13  197.22    8.05
  -2   8  13  195.16    8.06
  -2   8  13  179.08    8.16
   2  -8 -12  128.47    6.93
   2  -8 -12  139.43    7.00
   2  -8 -12  137.84    5.80
  -2   8  12  137.28    5.86
  -2   8  12  128.61    5.92
   2  -8 -11  109.22    5.82
   2  -8 -11  109.51    5.81
  -2   8  11  111.65    4.84
   2  -8 -11  107.69    4.74
  -2   8  11  107.98    4.88
   2  -8 -10   91.66    5.09
   2  -8 -10   88.59    5.04
  -2   8  10   90.32    4.16
  -2   8  10   98.27    4.24
   2  -8 -10   94.89    4.12
  -2   8  10   88.46    5.67
  -2   8  10   92.01    4.23
  -2   8   9   25.28    1.93
  -2   8   9   26.83    1.55
   2  -8  -9   26.46    2.15
   2  -8  -9   26.22    2.12
  -2   8   9   26.56    1.50
   2  -8  -9   25.57    1.40
  -2   8   9   25.06    1.49
  -2   8   9   24.10    2.51
  -2   8   8   14.52    1.04
  -2   8   8   12.77    0.96
  -2   8   8   13.18    0.83
  -2   8   8   14.65    0.99
  -2   8   8   15.92    1.45
  -2   8   8   13.27    0.82
   2  -8  -8   12.01    1.40
   2  -8  -8   14.43    1.47
  -2   8   8   12.18    1.69
  -2   8   8   12.75    1.40
  -2   8   7   -0.10    0.78
  -2   8   7    0.07    0.33
  -2   8   7   -0.14    0.57
  -2   8   7    0.11    0.69
  -2   8   7    0.50    0.32
   2  -8  -7    0.49    0.67
  -2   8   7    1.85    0.88
   2  -8  -7   -0.78    0.71
  -2   8   7    0.34    0.47
  -2   8   7    0.04    0.50
  -2   8   7    0.49    0.48
  -2   8   7    0.28    0.31
  -2   8   6    4.73    0.97
  -2   8   6    3.50    0.46
   2  -8  -6    4.82    0.86
  -2   8   6    2.80    0.86
   2  -8  -6    3.39    0.79
  -2   8   6    4.36    0.47
  -2   8   6    3.62    0.96
  -2   8   6    3.33    0.63
  -2   8   6    3.51    0.47
  -2   8   5   24.15    1.29
   2  -8  -5   23.97    1.78
   2  -8  -5   23.47    1.76
  -2   8   5   22.67    1.90
  -2   8   5   21.49    1.96
  -2   8   5   26.41    2.01
  -2   8   5   27.37    1.49
  -2   8   5   25.88    1.30
  -2   8   5   23.93    1.29
  -2   8   4    1.18    0.40
   2  -8  -4    1.47    0.72
   2  -8  -4    1.70    0.72
  -2   8   4    2.05    0.84
  -2   8   4    1.54    0.38
  -2   8   4    1.93    0.83
  -2   8   4    1.00    0.73
  -2   8   4    0.58    0.48
  -2   8   4    1.45    0.39
  -2   8   3    1.03    0.47
  -2   8   3    1.64    0.41
   2  -8  -3    1.12    0.69
   2  -8  -3    1.20    0.70
  -2   8   3    2.09    0.84
  -2   8   3    1.08    0.82
  -2   8   3    1.37    0.39
  -2   8   3    0.91    0.85
  -2   8   3    0.67    0.75
  -2   8   3    2.33    0.41
  -2   8   3    2.19    0.45
  -2   8   3    1.96    0.43
  -2   8   2    1.78    0.45
  -2   8   2    0.75    0.79
  -2   8   2    1.10    0.40
   2  -8  -2    1.41    0.71
   2  -8  -2    2.09    0.76
  -2   8   2    1.89    0.42
  -2   8   2    0.78    0.71
  -2   8   2    1.77    0.43
  -2   8   2    1.33    0.40
  -2   8   1   15.07    0.94
  -2   8   1   15.59    0.94
  -2   8   1   17.21    1.66
  -2   8   1   13.91    1.57
  -2   8   1   17.17    0.97
  -2   8   1   16.02    0.94
  -2   8   1   14.75    0.96
  -2   8   1   16.37    1.51
  -2   8   1   11.54    1.46
  -2   8   0    6.98    0.65
  -2   8   0    9.13    1.29
  -2   8   0    8.26    0.68
  -2   8   0    7.56    1.15
  -2   8  -1   91.75    4.04
  -2   8  -1   93.82    4.04
  -2   8  -1   98.89    4.97
  -2   8  -1   94.82    4.86
  -2   8  -1   98.04    4.90
  -2   8  -1   90.36    4.77
  -2   8  -1   94.79    4.04
  -2   8  -1   91.70    4.04
  -2   8  -2   88.71    3.90
  -2   8  -2   92.18    3.87
  -2   8  -2   87.79    3.86
  -2   8  -2   88.80    3.86
  -2   8  -2   86.80    4.71
  -2   8  -2   87.35    4.68
  -2   8  -2   98.19    4.76
  -2   8  -2   86.14    3.92
  -2   8  -3   77.77    3.51
  -2   8  -3   81.54    3.49
  -2   8  -3   78.07    3.48
  -2   8  -3   81.79    3.49
  -2   8  -3   76.44    3.58
  -2   8  -3   77.80    4.28
  -2   8  -3   82.49    4.26
  -2   8  -3   81.52    4.31
  -2   8  -4  457.62   18.35
  -2   8  -4  417.55   18.23
  -2   8  -4  456.08   18.25
  -2   8  -4  454.01   18.20
  -2   8  -4  441.25   18.20
  -2   8  -4  453.89   18.20
  -2   8  -4  438.11   18.99
  -2   8  -4  468.78   19.14
  -2   8  -5   58.09    2.49
  -2   8  -5   52.96    2.49
  -2   8  -5   51.37    3.13
  -2   8  -5   52.82    2.63
  -2   8  -5   52.96    2.52
  -2   8  -5   59.61    3.82
  -2   8  -5   51.13    2.41
  -2   8  -5   51.89    2.42
  -2   8  -5   55.64    2.60
  -2   8  -5   51.21    2.41
  -2   8  -5   52.04    3.17
  -2   8  -6  107.68    5.26
  -2   8  -6  110.61    4.77
  -2   8  -6  104.60    4.63
  -2   8  -6  103.13    4.46
  -2   8  -6  111.70    4.56
  -2   8  -6   97.24    4.46
  -2   8  -6  113.18    6.08
  -2   8  -6  104.78    5.26
  -2   8  -6  103.72    4.66
  -2   8  -7   -0.38    1.33
  -2   8  -7    1.54    0.67
  -2   8  -7    2.06    0.89
  -2   8  -7    2.15    0.43
  -2   8  -7    1.31    0.66
  -2   8  -7    1.73    0.60
  -2   8  -8   21.60    2.47
  -2   8  -8   21.99    1.40
  -2   8  -8   23.76    1.44
  -2   8  -8   20.46    1.32
  -2   8  -8   23.83    1.53
  -2   8  -8   20.91    1.20
  -2   8  -9   16.20    2.22
  -2   8  -9   18.31    1.30
  -2   8  -9   17.31    1.24
  -2   8  -9   18.93    1.22
  -2   8  -9   16.38    1.00
  -2   8 -10   41.68    2.12
  -2   8 -10   42.72    2.27
  -2   8 -10   39.40    2.15
  -2   8 -10   43.90    3.60
  -2   8 -11   12.37    1.01
  -2   8 -11   15.09    2.14
  -2   8 -11   13.29    1.16
  -2   8 -11   11.52    1.00
  -2   8 -12  143.41    7.69
  -2   8 -12  154.64    6.09
  -2   8 -12  126.28    5.81
   2  -8  12  141.69    6.02
   2  -8  12  125.58    5.86
  -2   8 -13    0.88    0.61
   2  -8  13    0.34    0.68
  -2   8 -14    1.86    0.64
   2  -8  14    1.91    0.68
  -2   8 -15    0.60    0.51
   2  -8  15    0.08    0.54
  -2   8 -15    0.61    0.65
   2  -8  16    0.16    0.48
  -2   8 -16    0.70    0.54
  -2   8 -16    0.33    0.33
  -2   8 -16    0.39    0.42
  -2   8 -17    0.38    0.41
  -2   8 -18    0.73    0.26
  -2   7  20    1.71    0.28
  -2   7  19    5.72    0.59
   2  -7 -19    6.04    0.60
   2  -7 -18   10.48    0.82
   2  -7 -18    9.50    0.71
  -2   7  17    9.85    0.95
   2  -7 -17    9.08    0.81
  -2   7  16   14.56    1.26
   2  -7 -16   16.90    1.13
  -2   7  15    9.49    1.06
   2  -7 -15   10.72    0.90
  -2   7  14   21.85    1.59
   2  -7 -14   23.86    2.30
   2  -7 -14   21.04    2.23
   2  -7 -14   22.99    1.39
   2  -7 -13  116.15    6.47
   2  -7 -13  120.28    6.48
  -2   7  13  110.48    5.44
  -2   7  13  122.54    7.57
  -2   7  13  118.67    5.25
   2  -7 -13  128.44    5.29
  -2   7  12    1.56    0.63
  -2   7  12    1.78    0.75
  -2   7  12    2.33    1.78
   2  -7 -12    1.82    1.01
   2  -7 -12    2.10    1.04
   2  -7 -12    2.15    0.56
  -2   7  11    0.04    0.56
  -2   7  11    0.45    0.65
  -2   7  11    1.18    1.36
   2  -7 -11    1.53    1.00
   2  -7 -11   -0.14    0.91
   2  -7 -11    0.55    0.47
   2  -7 -10   53.65    3.33
   2  -7 -10   52.20    3.31
  -2   7  10   47.12    2.40
  -2   7  10   54.80    2.60
  -2   7  10   47.27    3.86
   2  -7 -10   51.37    2.41
  -2   7  10   51.12    2.49
  -2   7   9   19.57    1.17
   2  -7  -9   17.11    1.68
   2  -7  -9   19.61    1.72
  -2   7   9   17.25    2.16
  -2   7   9   16.72    1.10
   2  -7  -9   17.19    1.05
  -2   7   9   18.09    1.28
  -2   7   9   15.99    1.16
  -2   7   8    1.98    0.54
   2  -7  -8    1.35    0.39
   2  -7  -8    1.10    0.76
  -2   7   8    1.79    0.66
  -2   7   8    2.94    0.82
  -2   7   8    2.20    1.18
   2  -7  -8    0.71    0.74
  -2   7   7    2.48    0.72
  -2   7   7    1.69    0.33
   2  -7  -7    0.54    0.62
  -2   7   7    2.15    0.81
  -2   7   7    1.78    0.35
  -2   7   7    3.16    1.11
   2  -7  -7    0.90    0.70
  -2   7   7    1.58    0.50
  -2   7   6  180.84    7.97
  -2   7   6  171.57    7.19
   2  -7  -6  160.43    7.77
   2  -7  -6  173.28    7.82
  -2   7   6  185.40    7.42
  -2   7   6  172.40    7.19
  -2   7   6  173.49    7.19
  -2   7   6  188.64    7.95
  -2   7   6  169.62    7.97
  -2   7   6  149.25    8.00
  -2   7   5  133.89    6.24
  -2   7   5  135.01    6.31
  -2   7   5  128.46    5.57
  -2   7   5  131.02    5.57
   2  -7  -5  132.33    6.11
   2  -7  -5  137.56    6.15
  -2   7   5  130.63    5.73
  -2   7   5  136.74    5.57
  -2   7   5  132.82    5.57
  -2   7   5  130.95    6.34
  -2   7   5  136.73    6.28
  -2   7   5  130.53    6.24
  -2   7   4  100.57    4.87
  -2   7   4   99.68    4.79
  -2   7   4   93.29    4.11
  -2   7   4   93.49    4.12
   2  -7  -4   95.13    4.59
   2  -7  -4   94.69    4.60
  -2   7   4   97.18    4.25
  -2   7   4  101.86    4.13
  -2   7   4   98.94    4.13
  -2   7   4  106.29    4.89
  -2   7   4   91.40    4.84
  -2   7   4   85.09    4.48
  -2   7   3    1.72    0.47
  -2   7   3    1.72    0.72
  -2   7   3    2.33    0.84
  -2   7   3    1.99    0.40
  -2   7   3    1.30    0.44
  -2   7   3    2.00    0.40
   2  -7  -3    0.87    0.65
   2  -7  -3    2.13    0.70
  -2   7   3    1.48    0.40
  -2   7   3    2.46    0.98
  -2   7   3    1.85    0.40
  -2   7   3    1.22    0.75
  -2   7   2   14.73    0.89
  -2   7   2   15.58    0.89
  -2   7   2   15.73    0.89
   2  -7  -2   14.08    1.27
   2  -7  -2   15.12    1.29
  -2   7   2   14.07    0.88
  -2   7   2   14.94    1.49
  -2   7   2   17.36    1.49
  -2   7   1   36.52    1.79
  -2   7   1   39.62    1.80
  -2   7   1   38.56    1.80
  -2   7   1   37.15    1.79
  -2   7   1   36.43    2.44
  -2   7   1   37.67    2.42
  -2   7   1   41.40    2.47
  -2   7   1   35.03    2.35
  -2   7   1   39.37    1.81
  -2   7   0   91.09    4.54
  -2   7   0  100.92    4.63
  -2   7   0   87.21    3.87
  -2   7  -1   32.77    1.56
  -2   7  -1   31.60    1.56
  -2   7  -1   31.13    1.55
  -2   7  -1   31.15    1.56
  -2   7  -1   35.09    2.24
  -2   7  -1   33.47    2.26
  -2   7  -1   34.68    2.27
  -2   7  -1   31.51    2.12
  -2   7  -2   54.43    2.49
  -2   7  -2   55.30    2.48
  -2   7  -2   56.18    2.50
  -2   7  -2   55.12    2.49
  -2   7  -2   54.90    2.52
  -2   7  -2   58.76    3.20
  -2   7  -2   57.06    3.10
  -2   7  -2   60.60    3.24
  -2   7  -2   57.73    3.24
  -2   7  -3    2.15    0.84
  -2   7  -3    1.36    0.84
  -2   7  -3    1.95    0.40
  -2   7  -3    1.87    0.42
  -2   7  -3    1.78    0.49
  -2   7  -3    2.15    0.40
  -2   7  -3    2.88    0.47
  -2   7  -3    2.70    0.87
  -2   7  -3    1.94    0.41
  -2   7  -3    2.95    0.82
  -2   7  -4    1.06    0.35
  -2   7  -4    1.43    0.81
  -2   7  -4    1.28    0.71
  -2   7  -4    1.52    0.36
  -2   7  -4    1.01    0.36
  -2   7  -4    1.69    0.51
  -2   7  -4    2.83    1.22
  -2   7  -4    1.34    0.70
  -2   7  -4    0.75    0.35
  -2   7  -5    2.34    0.78
  -2   7  -5    2.72    0.39
  -2   7  -5    2.29    0.57
  -2   7  -5    1.41    0.70
  -2   7  -5    2.31    0.37
  -2   7  -5    2.80    0.44
  -2   7  -5    2.38    1.20
  -2   7  -5    2.79    0.38
  -2   7  -6   46.77    2.14
  -2   7  -6   46.69    3.39
  -2   7  -6   47.39    2.28
  -2   7  -6   47.72    2.21
  -2   7  -6   45.78    2.14
  -2   7  -6   52.39    2.85
  -2   7  -6   48.91    2.78
  -2   7  -6   49.34    2.41
  -2   7  -7   29.70    2.58
  -2   7  -7   22.41    1.78
  -2   7  -7   28.77    1.39
  -2   7  -7   25.32    1.48
  -2   7  -7   26.49    1.52
  -2   7  -7   26.58    1.61
  -2   7  -8   24.60    1.41
  -2   7  -8   25.63    1.47
  -2   7  -8   23.75    1.28
  -2   7  -8   26.38    1.49
  -2   7  -9   35.06    1.81
  -2   7  -9   32.74    1.85
  -2   7  -9   34.93    3.06
  -2   7  -9   34.51    1.84
  -2   7 -10   14.37    1.05
  -2   7 -10   16.07    1.27
  -2   7 -10   14.96    2.14
  -2   7 -10   12.77    1.04
  -2   7 -10   15.20    1.14
  -2   7 -11   50.62    2.57
  -2   7 -11   52.32    2.61
  -2   7 -11   62.02    2.78
  -2   7 -11   52.90    4.05
  -2   7 -12   24.29    1.55
  -2   7 -12   24.29    2.66
  -2   7 -13   66.22    3.16
   2  -7  13   63.01    3.13
   2  -7  13   65.26    3.24
  -2   7 -14    4.78    0.79
   2  -7  14    3.91    0.72
   2  -7  14    5.13    0.88
  -2   7 -15    0.40    0.55
   2  -7  15    0.34    0.53
   2  -7  15   -0.14    0.68
  -2   7 -16    4.57    0.68
   2  -7  16    4.94    0.71
   2  -7  16    4.56    0.59
   2  -7  17    1.66    0.51
  -2   7 -17    1.89    0.45
  -2   7 -17    1.47    0.55
  -2   7 -18   -0.02    0.37
  -2   6  20    0.79    0.31
   2  -6 -19    1.26    0.45
   2  -6 -19    0.84    0.37
  -2   6  19    1.03    0.48
   2  -6 -18    9.89    0.88
  -2   6  18    9.51    0.93
   2  -6 -18    9.24    0.79
  -2   6  17    1.19    0.69
   2  -6 -17    0.81    0.53
  -2   6  16   25.51    1.72
   2  -6 -16   25.90    1.52
  -2   6  15   35.55    2.17
   2  -6 -15   35.95    3.00
   2  -6 -15   34.58    2.97
  -2   6  15   32.70    3.73
   2  -6 -15   37.43    1.97
  -2   6  14    5.64    1.00
   2  -6 -14    6.50    1.46
   2  -6 -14    6.07    1.42
  -2   6  14    8.37    2.23
   2  -6 -14    5.52    0.76
  -2   6  13   38.51    2.29
   2  -6 -13   41.00    2.08
   2  -6 -13   40.11    3.11
   2  -6 -13   38.46    3.03
  -2   6  13   36.13    3.86
  -2   6  12   13.70    1.04
  -2   6  12   13.48    1.27
   2  -6 -12   14.95    1.06
   2  -6 -12   17.84    1.90
   2  -6 -12   16.20    1.86
  -2   6  12   13.40    2.42
  -2   6  11   24.74    1.46
   2  -6 -11   24.88    2.22
   2  -6 -11   29.14    2.32
   2  -6 -11   23.71    1.41
  -2   6  11   22.77    2.82
  -2   6  11   26.77    1.64
   2  -6 -10   17.32    1.76
   2  -6 -10   16.73    1.71
  -2   6  10   17.76    1.26
   2  -6 -10   16.45    1.05
  -2   6  10   16.83    2.36
   2  -6  -9    0.11    0.69
  -2   6   9   -0.47    0.65
  -2   6   9    0.12    0.51
   2  -6  -9    0.11    0.37
  -2   6   9    0.37    1.18
   2  -6  -9    0.21    0.76
   2  -6  -8    1.65    0.41
   2  -6  -8    1.50    0.79
  -2   6   8    2.18    0.59
  -2   6   8    1.57    0.55
  -2   6   8    2.26    0.67
   2  -6  -8    2.45    0.83
  -2   6   8    2.05    1.28
  -2   6   7    3.14    0.69
   2  -6  -7    2.80    0.84
  -2   6   7    3.29    0.63
  -2   6   7    2.21    0.54
  -2   6   7    5.44    0.90
  -2   6   7    2.77    0.68
   2  -6  -7    2.57    0.80
  -2   6   7    3.07    1.26
  -2   6   6  249.63   10.97
  -2   6   6  242.48   10.47
  -2   6   6  243.06   10.58
   2  -6  -6  234.27   10.47
   2  -6  -6  232.42   10.46
  -2   6   6  248.67   10.47
  -2   6   6  243.32   10.52
   2  -6  -5  115.95    5.81
   2  -6  -5  126.78    5.86
  -2   6   5  131.48    5.52
  -2   6   5  130.16    6.19
  -2   6   5  129.20    6.03
  -2   6   5  130.94    5.97
  -2   6   5  130.66    5.99
  -2   6   5  131.80    5.93
  -2   6   4  139.70    6.44
  -2   6   4  150.95    6.50
  -2   6   4  136.06    6.50
  -2   6   4  142.21    6.48
  -2   6   4  144.81    6.44
   2  -6  -4  141.18    6.29
   2  -6  -4  133.27    6.26
  -2   6   3   17.80    1.34
  -2   6   3   19.61    1.56
  -2   6   3   20.21    1.60
  -2   6   3   17.30    1.45
  -2   6   3   21.51    1.58
   2  -6  -3   17.98    1.35
   2  -6  -3   18.45    1.35
  -2   6   2   31.33    1.92
   2  -6  -2   30.26    1.69
   2  -6  -2   27.96    1.67
  -2   6   2   31.31    1.96
  -2   6   1    0.84    0.85
  -2   6   1    1.10    0.74
  -2   6   1    1.04    0.69
  -2   6   1    1.13    0.77
  -2   6   0   52.98    2.94
  -2   6   0   53.95    2.90
  -2   6  -1  105.38    5.17
  -2   6  -1  106.44    5.20
  -2   6  -1  113.36    5.12
  -2   6  -2   24.04    1.74
  -2   6  -2   24.30    1.76
  -2   6  -2   24.78    1.73
  -2   6  -2   25.95    1.76
  -2   6  -3    3.69    1.16
  -2   6  -3    3.40    0.89
  -2   6  -3    4.16    0.95
  -2   6  -3    4.51    0.84
  -2   6  -3    3.43    0.79
  -2   6  -3    2.80    0.77
  -2   6  -4   35.07    1.71
  -2   6  -4   36.45    2.22
  -2   6  -4   35.57    2.20
  -2   6  -4   40.48    2.70
  -2   6  -4   35.53    1.83
  -2   6  -4   36.73    2.52
  -2   6  -4   40.28    2.30
  -2   6  -4   38.27    2.29
  -2   6  -5    9.60    0.78
  -2   6  -5    9.59    1.36
  -2   6  -5    9.34    1.07
  -2   6  -5    9.26    1.05
  -2   6  -5    9.85    1.50
  -2   6  -5    8.89    0.81
  -2   6  -5   10.32    0.67
  -2   6  -5    9.89    1.11
  -2   6  -5    9.15    1.07
  -2   6  -6  207.90    9.21
  -2   6  -6  215.41    9.98
  -2   6  -6  211.52    9.93
  -2   6  -6  211.19    8.85
  -2   6  -6  211.24    8.69
  -2   6  -6  201.91    8.75
  -2   6  -6  220.38    8.88
  -2   6  -7   18.04    1.17
  -2   6  -7   18.99    2.02
  -2   6  -7   16.34    1.96
  -2   6  -7   16.14    0.92
  -2   6  -7   15.80    1.05
  -2   6  -8  160.29    8.06
  -2   6  -8  154.63    6.55
  -2   6  -8  158.36    6.73
  -2   6  -8  172.75    8.34
  -2   6  -9   -0.53    0.57
  -2   6  -9    0.05    0.62
  -2   6  -9    0.16    0.52
  -2   6  -9    0.18    1.10
  -2   6  -9    0.54    0.52
  -2   6 -10    3.59    0.78
  -2   6 -10    5.24    0.75
  -2   6 -10    5.08    1.54
  -2   6 -10    4.14    0.67
  -2   6 -11   22.59    1.61
  -2   6 -11   23.73    1.51
  -2   6 -12  280.16   13.85
  -2   6 -12  294.44   12.26
   2  -6  13    7.08    0.92
  -2   6 -13    7.65    1.67
  -2   6 -13   10.28    0.97
  -2   6 -14    2.10    0.66
   2  -6  14    0.27    0.76
   2  -6  14    1.75    0.72
  -2   6 -15    2.36    0.65
   2  -6  15    2.15    0.71
   2  -6  15    3.94    0.85
  -2   6 -16   53.99    2.60
  -2   6 -16   55.61    2.53
   2  -6  16   53.01    2.63
   2  -6  17    4.25    0.61
   2  -6  17    4.91    0.73
  -2   6 -17    5.16    0.67
  -2   6 -18   -0.33    0.42
  -2   6 -18    0.70    0.40
   2  -6  18   -0.33    0.45
  -2   6 -19    0.61    0.29
   2  -5 -20    2.29    0.40
   2  -5 -19    1.77    0.49
  -2   5  19    1.73    0.59
   2  -5 -19    2.61    0.47
   2  -5 -18   -0.12    0.54
   2  -5 -18   -0.31    0.48
  -2   5  18    0.86    0.66
   2  -5 -17    0.95    0.53
  -2   5  17    0.67    0.75
   2  -5 -16   20.35    1.33
  -2   5  16   18.68    1.57
   2  -5 -15    8.22    0.92
  -2   5  15   10.23    1.20
   2  -5 -14   25.94    2.54
   2  -5 -14   29.20    2.63
  -2   5  14   23.73    1.59
   2  -5 -14   27.92    1.59
  -2   5  14   26.60    1.79
  -2   5  14   23.47    3.25
   2  -5 -13    8.21    1.51
  -2   5  13    7.91    0.89
   2  -5 -13    8.94    0.87
  -2   5  13    8.92    1.14
   2  -5 -13   10.00    1.58
  -2   5  13    8.04    2.23
   2  -5 -12   40.30    2.94
   2  -5 -12   37.75    2.87
  -2   5  12   37.34    2.02
   2  -5 -12   37.30    1.96
  -2   5  12   37.66    2.18
  -2   5  12   42.31    3.87
   2  -5 -11   39.05    2.78
   2  -5 -11   41.74    2.84
  -2   5  11   33.20    1.91
   2  -5 -11   38.73    1.90
  -2   5  11   38.54    2.12
  -2   5  11   37.01    3.53
   2  -5 -10   15.48    1.63
   2  -5 -10   14.76    1.62
  -2   5  10   13.80    1.01
   2  -5 -10   14.61    0.96
  -2   5  10   16.20    1.19
  -2   5  10   17.27    2.31
   2  -5  -9  120.76    5.64
   2  -5  -9  113.21    5.59
  -2   5   9  103.87    4.78
   2  -5  -9  113.21    4.77
  -2   5   9  111.73    4.92
  -2   5   9  123.79    6.50
   2  -5  -8    4.91    0.95
  -2   5   8    3.92    0.64
   2  -5  -8    3.89    0.48
   2  -5  -8    4.39    0.93
  -2   5   8    5.94    1.56
  -2   5   8    3.64    0.63
   2  -5  -7   14.25    1.33
   2  -5  -7   12.85    1.29
  -2   5   7   14.33    1.88
  -2   5   7   13.12    0.97
  -2   5   7   10.84    1.07
  -2   5   7   11.21    1.09
  -2   5   7   11.40    0.90
   2  -5  -6   73.11    3.66
   2  -5  -6   73.53    3.66
  -2   5   6   67.02    4.08
  -2   5   6   75.80    3.60
  -2   5   6   68.50    3.60
  -2   5   6   74.27    3.30
  -2   5   6   74.20    3.55
  -2   5   6   72.19    3.57
  -2   5   5   39.66    2.63
   2  -5  -5   38.36    2.18
   2  -5  -5   38.24    2.19
  -2   5   5   39.06    2.21
  -2   5   5   40.51    2.20
  -2   5   5   36.72    2.22
  -2   5   5   38.23    2.22
  -2   5   4  273.41   11.64
   2  -5  -4  265.24   11.35
   2  -5  -4  258.78   11.33
  -2   5   4  279.12   11.47
  -2   5   4  269.59   11.50
  -2   5   4  274.25   11.47
  -2   5   4  269.57   11.54
  -2   5   3   63.40    3.21
   2  -5  -3   62.42    3.03
   2  -5  -3   63.39    3.04
  -2   5   3   66.31    3.26
  -2   5   3   67.09    3.20
  -2   5   3   66.47    3.23
  -2   5   3   59.11    3.24
  -2   5   2    0.95    0.58
   2  -5  -2    0.35    0.48
   2  -5  -2    0.77    0.48
  -2   5   2    0.49    0.57
  -2   5   2    0.85    0.59
  -2   5   1  851.24   34.74
  -2   5   1  846.55   34.79
  -2   5   0  305.92   13.02
  -2   5   0  313.05   13.06
  -2   5  -1  299.37   12.49
  -2   5  -1  299.92   12.52
  -2   5  -1  289.66   12.41
  -2   5  -2  108.96    5.24
  -2   5  -2  115.10    5.45
  -2   5  -2  115.45    5.20
  -2   5  -2  115.71    5.25
  -2   5  -2  111.34    5.23
  -2   5  -2  118.57    5.31
  -2   5  -3  450.14   18.61
  -2   5  -3  449.89   18.69
  -2   5  -3  447.75   18.43
  -2   5  -3  440.00   18.35
  -2   5  -3  427.54   18.35
  -2   5  -3  442.19   18.46
  -2   5  -4  123.79    6.04
  -2   5  -4  121.61    5.68
  -2   5  -4  130.63    5.76
  -2   5  -4  126.70    5.73
  -2   5  -4  122.17    5.64
  -2   5  -4  128.18    6.11
  -2   5  -5  967.91   38.76
  -2   5  -5  961.92   38.80
  -2   5  -5  917.25   37.88
  -2   5  -5  930.75   38.21
  -2   5  -5  953.28   38.28
  -2   5  -5  944.62   38.18
  -2   5  -5  924.76   38.24
  -2   5  -6   69.89    3.20
  -2   5  -6   72.61    3.46
  -2   5  -6   75.07    3.51
  -2   5  -6   68.56    3.49
  -2   5  -6   68.91    4.06
  -2   5  -6   73.79    4.14
  -2   5  -6   69.71    3.21
  -2   5  -7  107.89    5.81
  -2   5  -7  102.18    5.61
  -2   5  -7  110.03    4.69
  -2   5  -7  103.35    4.61
  -2   5  -7  108.91    4.72
  -2   5  -8    0.61    0.51
  -2   5  -8    0.96    1.03
  -2   5  -8    0.70    0.98
  -2   5  -8    0.38    0.52
  -2   5  -8    0.20    0.55
  -2   5  -8    1.06    0.46
  -2   5  -9    0.62    1.05
  -2   5  -9    1.92    0.56
  -2   5  -9    1.08    1.20
  -2   5  -9    1.89    0.62
  -2   5  -9    1.83    0.62
  -2   5 -10   12.83    1.03
   2  -5  10   11.69    1.70
  -2   5 -10   14.81    1.14
  -2   5 -10   16.32    2.01
  -2   5 -11    8.50    1.00
  -2   5 -11    9.50    0.94
  -2   5 -12  304.65   12.47
  -2   5 -12  295.81   14.03
  -2   5 -12  289.18   12.55
  -2   5 -13    3.20    0.75
  -2   5 -13    2.40    1.33
  -2   5 -14  102.51    4.54
  -2   5 -14   89.69    5.81
   2  -5  14   96.77    4.56
  -2   5 -15   75.42    3.52
   2  -5  15   69.72    3.55
   2  -5  15   75.96    3.63
  -2   5 -16    0.88    0.55
   2  -5  16    0.61    0.65
   2  -5  16   -0.05    0.68
  -2   5 -17   27.55    1.52
   2  -5  17   28.37    1.65
   2  -5  17   25.90    1.59
   2  -5  18   -0.18    0.49
   2  -5  18   -0.06    0.46
  -2   5 -18    0.07    0.46
  -2   5 -19    1.47    0.39
   2  -5  19    1.17    0.42
  -2   4  20    0.44    0.44
  -2   4  19    0.04    0.56
   2  -4 -19    0.68    0.45
   2  -4 -18    6.66    0.75
  -2   4  18    8.20    0.98
   2  -4 -18    6.71    0.80
   2  -4 -17   -0.54    0.59
   2  -4 -17   -0.05    0.61
  -2   4  17   -0.06    0.76
  -2   4  16   31.97    3.69
  -2   4  16   33.73    2.13
  -2   4  16   32.45    1.91
   2  -4 -16   35.10    1.90
  -2   4  15    7.61    2.16
   2  -4 -15    7.66    0.86
  -2   4  15    5.24    1.10
  -2   4  15    6.18    0.90
   2  -4 -14   20.27    2.25
   2  -4 -14   15.30    2.08
  -2   4  14   16.88    2.92
   2  -4 -14   20.23    1.34
  -2   4  14   19.54    1.58
  -2   4  14   18.69    1.38
   2  -4 -13   21.19    2.23
   2  -4 -13   23.86    2.31
  -2   4  13   21.81    3.08
   2  -4 -13   21.10    1.35
  -2   4  13   19.97    1.55
  -2   4  13   20.25    1.44
   2  -4 -12   20.62    2.11
   2  -4 -12   19.30    2.02
  -2   4  12   20.65    2.81
   2  -4 -12   21.66    1.28
  -2   4  12   20.08    1.50
  -2   4  12   19.47    1.35
   2  -4 -11   13.49    1.67
   2  -4 -11   16.21    1.77
  -2   4  11   15.39    2.34
   2  -4 -11   13.25    0.99
  -2   4  11   16.32    1.26
  -2   4  11   16.22    1.13
   2  -4 -10   11.34    1.44
  -2   4  10   10.27    2.05
   2  -4 -10    8.73    1.31
   2  -4 -10   10.29    0.80
  -2   4  10   11.49    0.99
  -2   4  10    9.99    0.88
   2  -4  -9    1.01    0.83
  -2   4   9    0.36    1.28
   2  -4  -9    0.20    0.84
   2  -4  -9    0.81    0.39
  -2   4   9    0.74    0.61
  -2   4   9    0.03    0.50
   2  -4  -8    0.98    0.40
  -2   4   8    0.77    0.60
  -2   4   8    0.92    1.26
   2  -4  -8    2.35    0.82
   2  -4  -8    1.47    0.80
  -2   4   7   16.75    1.98
   2  -4  -7   15.02    1.38
   2  -4  -7   15.24    1.39
  -2   4   7   14.59    1.00
  -2   4   7   13.26    1.08
  -2   4   7   15.01    1.07
  -2   4   7   14.97    1.02
   2  -4  -6   26.78    1.84
   2  -4  -6   29.55    1.89
  -2   4   6   30.69    1.74
  -2   4   6   28.35    1.73
  -2   4   6   31.47    1.71
  -2   4   6   30.47    2.44
   2  -4  -5  154.59    6.76
   2  -4  -5  148.83    6.74
  -2   4   5  156.47    6.72
  -2   4   5  149.33    6.76
  -2   4   5  164.63    6.72
  -2   4   5  145.93    6.71
  -2   4   5  161.83    7.26
   2  -4  -4  372.19   15.39
   2  -4  -4  367.51   15.39
  -2   4   4  368.16   15.44
  -2   4   4  368.11   15.51
  -2   4   4  368.19   15.48
  -2   4   4  379.56   15.44
  -2   4   4  383.74   15.78
   2  -4  -3    1.27    0.46
   2  -4  -3    1.72    0.47
  -2   4   3    1.01    0.51
  -2   4   3    2.23    0.66
  -2   4   3    2.27    0.53
  -2   4   3    2.18    0.55
  -2   4   3    1.46    0.73
   2  -4  -2  184.04    7.85
   2  -4  -2  183.15    7.84
  -2   4   2  191.54    8.06
  -2   4   2  191.79    8.12
  -2   4   2  192.74    8.05
  -2   4   2  188.93    8.09
  -2   4   2  186.12    8.03
  -2   4   1    5.19    0.68
  -2   4   1    5.08    0.72
  -2   4   1    4.28    0.36
  -2   4   1    4.01    0.61
  -2   4   0  535.14   21.83
  -2   4   0  534.40   21.90
  -2   4   0  530.94   21.86
  -2   4   0  540.27   21.82
  -2   4   0  521.96   21.63
  -2   4  -1  276.80   11.51
  -2   4  -1  277.35   11.47
  -2   4  -1  267.22   11.43
  -2   4  -2   42.29    2.30
  -2   4  -2   38.48    2.11
  -2   4  -2   38.39    2.15
  -2   4  -2   41.64    2.15
  -2   4  -2   37.96    2.08
  -2   4  -2   39.16    2.16
  -2   4  -3  428.23   17.58
  -2   4  -3  410.65   17.31
  -2   4  -3  405.81   17.38
  -2   4  -3  420.58   17.29
  -2   4  -3  420.66   17.36
  -2   4  -3  432.03   17.57
  -2   4  -4  891.44   35.61
  -2   4  -4  878.35   35.33
  -2   4  -4  841.44   35.26
  -2   4  -4  859.71   35.29
  -2   4  -4  864.07   35.23
  -2   4  -4  876.94   35.64
  -2   4  -5   88.77    4.60
  -2   4  -5   96.57    4.73
  -2   4  -5   85.84    4.17
  -2   4  -5   93.10    4.22
  -2   4  -5   90.24    4.13
  -2   4  -6   11.22    0.97
  -2   4  -6   12.88    0.98
  -2   4  -6   11.00    1.56
  -2   4  -6   11.99    1.57
  -2   4  -6   13.04    0.89
  -2   4  -6   13.04    0.88
  -2   4  -6   10.82    0.87
  -2   4  -7    7.28    0.73
  -2   4  -7    5.33    1.31
  -2   4  -7    6.86    0.64
  -2   4  -7    7.00    0.72
  -2   4  -7    7.36    0.71
  -2   4  -7    6.81    0.72
  -2   4  -7    6.45    1.26
  -2   4  -8   51.16    2.36
  -2   4  -8   48.45    3.25
  -2   4  -8   49.88    2.43
  -2   4  -8   48.48    2.43
  -2   4  -9   59.23    2.74
  -2   4  -9   62.55    2.84
  -2   4  -9   55.76    3.68
  -2   4  -9   56.49    2.64
  -2   4 -10   25.64    1.43
  -2   4 -10   22.49    1.29
  -2   4 -10   24.48    1.48
  -2   4 -10   22.00    2.25
  -2   4 -11  255.77   13.14
  -2   4 -11  283.61   11.53
  -2   4 -11  270.83   12.85
  -2   4 -11  273.71   11.41
  -2   4 -11  278.05   11.58
  -2   4 -11  278.70   11.62
  -2   4 -11  268.57   11.64
  -2   4 -12  152.02    6.62
  -2   4 -12  161.37    6.76
   2  -4  12  141.00    8.15
  -2   4 -12  162.72    6.84
  -2   4 -12  150.79    6.83
  -2   4 -12  153.77    8.12
  -2   4 -13  434.03   18.30
  -2   4 -13  468.47   18.47
  -2   4 -13  460.24   18.55
  -2   4 -13  456.86   20.05
  -2   4 -14  246.64   10.02
  -2   4 -14  212.48   11.36
   2  -4  14  229.84   10.05
   2  -4  15    9.69    1.18
  -2   4 -15   12.71    1.07
   2  -4  15   11.23    1.14
   2  -4  16    7.05    0.98
  -2   4 -16    8.10    0.88
   2  -4  16    6.97    0.97
   2  -4  17   24.44    1.57
  -2   4 -17   26.13    1.47
   2  -4  17   21.44    1.52
  -2   4 -18   48.08    2.27
   2  -4  18   44.93    2.33
   2  -4  19   25.76    1.47
  -2   4 -19   25.73    1.42
   2  -3 -20    2.11    0.42
  -2   3  20    2.13    0.49
   2  -3 -20    2.30    0.41
  -2   3  19    3.99    0.72
   2  -3 -19    4.27    0.57
  -2   3  18   11.97    1.17
   2  -3 -18   12.62    0.98
   2  -3 -17   35.19    1.90
  -2   3  17   37.77    2.13
  -2   3  17   30.68    1.90
   2  -3 -16   16.74    1.23
  -2   3  16   17.09    1.50
  -2   3  16   15.96    1.29
   2  -3 -15    8.72    0.94
  -2   3  15    8.65    1.16
  -2   3  15    8.68    1.06
   2  -3 -14   21.39    1.40
  -2   3  14   19.86    1.50
  -2   3  14   22.34    1.66
   2  -3 -13    3.40    1.30
  -2   3  13    3.68    0.94
   2  -3 -13    3.71    0.70
  -2   3  13    4.23    0.81
   2  -3 -13    3.98    1.29
   2  -3 -12   17.16    1.87
  -2   3  12   15.16    1.29
   2  -3 -12   16.11    1.10
  -2   3  12   14.18    1.16
   2  -3 -12   15.85    1.88
  -2   3  12   14.27    2.48
   2  -3 -11    0.95    0.93
  -2   3  11    0.74    0.68
   2  -3 -11    0.03    0.47
  -2   3  11    0.38    0.55
   2  -3 -11   -0.27    0.89
  -2   3  11    0.23    1.56
   2  -3 -10   60.52    3.54
   2  -3 -10   64.66    3.60
  -2   3  10   58.96    2.85
   2  -3 -10   55.53    2.65
  -2   3  10   55.73    2.75
  -2   3  10   59.20    4.30
   2  -3  -9    9.77    1.28
  -2   3   9    8.59    0.87
   2  -3  -9    8.20    0.68
  -2   3   9    8.30    0.81
   2  -3  -9    9.46    1.27
  -2   3   9    9.34    1.88
   2  -3  -8  216.61    9.25
  -2   3   8  225.35    9.38
  -2   3   8  237.89   10.79
   2  -3  -8  237.75   10.01
   2  -3  -8  233.12    9.99
   2  -3  -7   44.07    2.54
   2  -3  -7   46.96    2.57
  -2   3   7   44.82    3.14
  -2   3   7   40.42    2.07
  -2   3   7   43.37    2.14
   2  -3  -6   37.71    2.17
   2  -3  -6   36.91    2.14
  -2   3   6   41.66    2.78
  -2   3   6   38.25    1.89
  -2   3   6   34.62    1.91
   2  -3  -5    3.54    0.68
  -2   3   5    3.35    1.11
   2  -3  -5    2.73    0.66
  -2   3   5    2.70    0.49
  -2   3   5    2.36    0.50
  -2   3   5    2.50    0.56
   2  -3  -4  303.75   13.17
   2  -3  -4  309.15   13.18
  -2   3   4  336.80   13.64
  -2   3   4  314.57   13.18
  -2   3   4  325.18   13.16
  -2   3   4  323.01   13.17
  -2   3   4  321.06   13.23
   2  -3  -3   17.90    1.09
   2  -3  -3   17.18    1.09
  -2   3   3   22.33    1.50
  -2   3   3   19.05    1.15
  -2   3   3   18.08    1.20
  -2   3   3   18.97    1.14
  -2   3   3   18.58    1.18
  -2   3   3   20.56    1.24
   2  -3  -2 1525.27   61.69
   2  -3  -2 1512.79   61.68
  -2   3   2 1594.33   61.99
  -2   3   2 1522.31   61.89
  -2   3   2 1545.10   61.83
  -2   3   2 1536.25   61.85
  -2   3   2 1522.80   61.93
  -2   3   2 1527.34   61.86
  -2   3   1  838.23   33.70
  -2   3   1  825.99   33.51
  -2   3   1  848.65   33.65
  -2   3   1  837.26   33.39
   2  -3  -1  812.58   33.43
   2  -3  -1  823.22   33.43
  -2   3   0    2.96    0.43
  -2   3   0    3.56    0.45
  -2   3   0    2.47    0.54
  -2   3   0    2.80    0.55
  -2   3   0    3.59    0.63
  -2   3  -1    9.86    0.85
  -2   3  -1   10.72    0.81
  -2   3  -1   10.81    0.77
  -2   3  -1    8.62    0.76
  -2   3  -1    8.36    0.77
  -2   3  -2 1335.48   53.45
  -2   3  -2 1289.94   53.31
  -2   3  -2 1291.88   53.29
  -2   3  -2 1357.10   53.39
  -2   3  -2 1327.86   53.35
  -2   3  -2 1332.39   53.40
  -2   3  -2 1316.03   53.45
[truncated: 26,607,717 more chars]
